# Supplementary material for: Blimp-1/PRDM1 is a critical regulator of Type III Interferon responses in mammary epithelial cells
Source: Sci Rep. 2018 Jan 10;8:237. doi: 10.1038/s41598-017-18652-9 (PMC5762727; doi:10.1038/s41598-017-18652-9)
Supplement: Supplementary file 1 — Dataset 1 [file 41598_2017_18652_MOESM1_ESM.xlsx]

## Sheet: D4 norm WT 1.5 fold probe
												D4 WT raw data			D4 Mutant raw data			D4 WT values<10,10 data			D4 Mutant values<10,10 data						D4 WT ratio to WT			D4 Mutant ratio to WT			E18.5 SI		D3 MEC		log 2 D4 expression level						E18.5 colon
PROBE_ID	Illumina SYMBOL	mm10 symbol	mm10 symbol + illumina gap fill	Ensembl symbol (mm9) + Illumina gap	mm10 Ensembl	BEG peak (GREAT)	Blimp1 peak from Kurimoto (GREAT)	Resting WT Stat1 peak (GREAT)	IFNb Stat1 peak (GREAT)	IRF1 peak (GREAT)	overlapping BEG/IRF1 peak	3998594025_B.AVG_Signal	3998594075_E.AVG_Signal	3998594034_F.AVG_Signal	3998594025_F.AVG_Signal	3998594075_A.AVG_Signal	3998594034_D.AVG_Signal	WT1	WT2	WT3	Mut1	Mut2	Mut3	Diff score	average fold		WT1	WT2	WT3	Mut1	Mut2	Mut3	Fold	Diff	Fold	Diff	WT1	WT2	WT3	Mut1	Mut2	Mut3	Fold	Diff	HUVEC gene	HUVEC gene		Fold
ILMN_2488846	Tmod4	Tmod4	Tmod4	Tmod4	ENSMUSG00000005628	0	0	#N/A		0	#N/A	260.256	157.618	120.098	13.6427	12.4565	6.76087	260.256	157.618	120.098	13.6427	12.4565	10	-14.6493	0.0671023		1.45132	0.878956	0.669728	0.0760784	0.0694635	0.055765	1.19441	0.00032544	0.0770451	-17.468	8.02379	7.30029	6.90807	3.77006	3.63882	3.32193	1.13347	3.22107e-05	#N/A	?	#N/A	#N/A
ILMN_1250250	Pbp2	Pbp2	Pbp2	Pbp2	ENSMUSG00000047104	All_BEG_peak_3585 (-4813)	Kurimoto_peak_4200 (-4830)	MACS_peak_18698 (-40037), MACS_peak_18697 (-13583), MACS_peak_18696 (+13816)	MACS_peak_24877 (-45320), MACS_peak_24876 (-39969), MACS_peak_24875 (-14575), MACS_peak_24874 (-13273), MACS_peak_24873 (+13704)	0	#N/A	538.105	540.393	395.611	19.3323	64.0442	89.5832	538.105	540.393	395.611	19.3323	64.0442	89.5832	-108.945	0.117332		1.09511	1.09977	0.805119	0.0393436	0.130338	0.182313	1	-0.00032544	0.0523097	-337.997	9.07174	9.07786	8.62794	4.27294	6.001	6.48516	-1.67362	-3.22107e-05	#N/A	?	#N/A	#N/A
ILMN_2567020	SPARC	Smoc1	Smoc1	Smoc1	ENSMUSG00000021136	0	0	#N/A		0	#N/A	588.318	327.101	375.506	124.081	22.7817	18.5719	588.318	327.101	375.506	124.081	22.7817	18.5719	-24.5976	0.128152		1.3672	0.760154	0.872644	0.288353	0.0529427	0.0431594	-1.68175	-0.00032544	0.284379	-6.46e-06	9.20045	8.35359	8.55269	6.95514	4.5098	4.21505	2.41808	3.22107e-05	SMOC1	SMOC1	SMOC1	1.38601
ILMN_2621766	Pip	Pip	Pip	Pip	ENSMUSG00000058499	0	0	#N/A		0	#N/A	736.18	427.698	691.924	54.1006	113.987	78.2938	736.18	427.698	691.924	54.1006	113.987	78.2938	-47.4482	0.132763		1.19007	0.691396	1.11853	0.0874564	0.184267	0.126566	1.27866	0.00032544	0.422793	-6.46e-06	9.52391	8.74045	9.43447	5.75757	6.83273	6.29083	-2.4762	-3.22107e-05	PIP	PIP	PIP	0.953125
ILMN_2708203	Cdkn1c	Cdkn1c	Cdkn1c	Cdkn1c	ENSMUSG00000037664	All_BEG_peak_3861 (+93213), All_BEG_peak_3860 (+95757)	0	MACS_peak_19998 (+87574), MACS_peak_19997 (+92622)	MACS_peak_26584 (+87617), MACS_peak_26583 (+92642), MACS_peak_26582 (+93176)	All_IRF_peak_3041 (+93218)	All_BEG_All_IRF1_overlapping_peak_99 (+93218)	2765.04	3817.35	3361.84	468.012	486.257	469.818	2765.04	3817.35	3361.84	468.012	486.257	469.818	-166.419	0.143207		0.834165	1.15163	1.01421	0.141191	0.146695	0.141736	-2.21015	-298.37	0.144152	-43.8326	11.4331	11.8984	11.715	8.8704	8.92557	8.87596	-1.29616	-9.21941	CDKN1C	CDKN1C	CDKN1C	0.786487
ILMN_1226111	LOC232532	#N/A	LOC232532	LOC232532	#N/A	0	0	#N/A		0	#N/A	1545.78	2667.75	2709.17	61.7427	403.063	574.969	1545.78	2667.75	2709.17	61.7427	403.063	574.969	-35.8396	0.150198		0.669873	1.15609	1.17404	0.0267566	0.17467	0.249167	1	-0.00032544	0.203387	-45.3528	10.5941	11.3814	11.4036	5.9482	8.65486	9.16734	1	-3.22107e-05	#N/A	?	#N/A	#N/A
ILMN_2519313	Tmod4	Tmod4	Tmod4	Tmod4	ENSMUSG00000005628	0	0	#N/A		0	#N/A	361.154	341.692	261.489	53.1615	34.4486	70.4257	361.154	341.692	261.489	53.1615	34.4486	70.4257	-84.5491	0.163881		1.12353	1.06299	0.813479	0.165383	0.107168	0.219091	1.38698	0.00032544	0.231286	-27.4911	8.49647	8.41655	8.03061	5.73231	5.10637	6.13803	1.31571	3.22107e-05	#N/A	?	#N/A	#N/A
ILMN_2615380	A530050D06Rik	Aspg	Aspg	Aspg	ENSMUSG00000037686	0	Kurimoto_peak_7705 (+23521), Kurimoto_peak_7706 (+25108)	#N/A		All_IRF_peak_767 (+23698)	#N/A	159.242	188.594	165.975	-15.8571	43.2206	41.0696	159.242	188.594	165.975	10	43.2206	41.0696	-28.6733	0.183511		0.929768	1.10115	0.969083	0.0583873	0.252353	0.239794	-1.10345	-0.00032544	0.19792	-20.6405	7.31507	7.55914	7.37482	3.32193	5.43365	5.36	1.12906	3.22107e-05	ASPG	ASPG	ASPG	0.879813
ILMN_1222183	Ankrd38	Kank4	Kank4	Kank4	ENSMUSG00000035407	0	0	#N/A		0	#N/A	177.597	125.687	130.899	-6.6636	22.7003	49.2076	177.597	125.687	130.899	10	22.7003	49.2076	-18.8798	0.188648		1.22711	0.868438	0.904448	0.0690953	0.156848	0.340002	-1.2998	-0.00032544	0.289275	-6.46e-06	7.47247	6.97369	7.0323	3.32193	4.50464	5.62081	-1.11499	-3.22107e-05	KANK4	KANK4	KANK4	0.994745
ILMN_2593523	1110055J05Rik	Lce1f	Lce1f	Lce1f	ENSMUSG00000042124	0	0	#N/A		0	#N/A	180.16	158.212	233.68	17.1771	59.4102	47.3178	180.16	158.212	233.68	17.1771	59.4102	47.3178	-27.8966	0.216598		0.94481	0.829706	1.22548	0.0900814	0.311563	0.248148	1	0.00032544	0.0163745	-13.8462	7.49314	7.30571	7.86839	4.10241	5.89264	5.56431	1	-3.22107e-05	LCE1F	?	LCE1F	1.28342
ILMN_2768482	C130038G02Rik	Mtus2	Mtus2	Mtus2	ENSMUSG00000029651	0	0	MACS_peak_17507 (-45401)	MACS_peak_23220 (-46025), MACS_peak_23221 (+35428)	All_IRF_peak_2602 (+3396)	#N/A	135.966	117.085	153.371	18.3984	60.7849	3.12639	135.966	117.085	153.371	18.3984	60.7849	10	-13.5663	0.219435		1.00363	0.864263	1.13211	0.135808	0.448682	0.0738148	1.11374	0.00032544	0.231668	-3.32196	7.0871	6.87142	7.26088	4.20151	5.92564	3.32193	1.08346	3.22107e-05	MTUS2	MTUS2	MTUS2	1.01584
ILMN_1214703	scl000057.1_28_REVCOMP	Atp1b1	Atp1b1	Atp1b1	ENSMUSG00000026576	All_BEG_peak_251 (+46885)	Kurimoto_peak_623 (-36356), Kurimoto_peak_622 (+5483)	#N/A		0	#N/A	432.539	280.381	465.151	69.1521	87.345	118.516	432.539	280.381	465.151	69.1521	87.345	118.516	-35.8584	0.233444		1.10148	0.714001	1.18452	0.176098	0.222427	0.301806	1.41562	19.6377	0.791956	-6.46e-06	8.75669	8.13125	8.86156	6.1117	6.44865	6.88894	1.22671	3.22107e-05	ATP1B1	ATP1B1	ATP1B1	0.92831
ILMN_2994806	H2afj	H2afj	H2afj	H2afj	ENSMUSG00000060032	0	0	MACS_peak_18713 (-4076), MACS_peak_18714 (-3227), MACS_peak_18715 (+1018)	MACS_peak_24897 (-3854), MACS_peak_24898 (-3250), MACS_peak_24899 (+1026)	0	#N/A	494.556	514.149	451.216	173.341	11.9236	156.689	494.556	514.149	451.216	173.341	11.9236	156.689	-55.9835	0.234227		1.01627	1.05653	0.927207	0.3562	0.0245019	0.321981	1.21763	0.00032544	0.222171	-45.94	8.94999	9.00604	8.81768	7.43747	3.57575	7.29176	1.33476	3.22107e-05	H2AFJ	H2AFJ	H2AFJ	0.785959
ILMN_1235497	Hmg20a	#N/A	Hmg20a	Hmg20a	#N/A	0	Kurimoto_peak_5679 (-1041), Kurimoto_peak_5680 (+80813)	MACS_peak_21456 (+214), MACS_peak_21457 (+45353), MACS_peak_21458 (+46891), MACS_peak_21459 (+60850), MACS_peak_21460 (+71114)	MACS_peak_28499 (+275), MACS_peak_28500 (+45330), MACS_peak_28501 (+46891), MACS_peak_28502 (+60807), MACS_peak_28503 (+71105)	0	#N/A	226.817	123.501	163.612	43.0993	51.5135	26.5672	226.817	123.501	163.612	43.0993	51.5135	26.5672	-13.1755	0.235791		1.32402	0.720921	0.955062	0.251586	0.300703	0.155082	1.00871	0.00032544	0.385979	-6.46e-06	7.82539	6.94838	7.35413	5.42959	5.68688	4.73157	1.1278	3.22107e-05	HMG20A	HMG20A	HMG20A	1.03272
ILMN_2669326	D730046L02Rik	Muc15	Muc15	Muc15	ENSMUSG00000050808	0	Kurimoto_peak_1261 (-94687)	#N/A		0	#N/A	1353.43	1095.04	1039.79	220.052	263.891	352.116	1353.43	1095.04	1039.79	220.052	263.891	352.116	-130.52	0.239679		1.16399	0.941763	0.894249	0.189251	0.226954	0.30283	1	0.00032544	0.499774	-6.46e-06	10.4024	10.0968	10.0221	7.7817	8.0438	8.45991	1	-3.22107e-05	MUC15	MUC15	MUC15	0.93811
ILMN_1221341	LOC233307	#N/A	LOC233307	LOC233307	#N/A	0	0	#N/A		0	#N/A	887.37	861.584	951.944	23.5544	242.018	389.349	887.37	861.584	951.944	23.5544	242.018	389.349	-52.7031	0.242483		0.985639	0.956997	1.05736	0.0261628	0.26882	0.432466	-2.37072	-0.00032544	0.441698	-1.30923	9.79339	9.75085	9.89473	4.55792	7.91897	8.60492	-2.47528	-3.22107e-05	#N/A	?	#N/A	#N/A
ILMN_1253384	scl0003389.1_16	Pkig	Pkig	Pkig	ENSMUSG00000035268	All_BEG_peak_2496 (+12531), All_BEG_peak_2497 (+52558)	Kurimoto_peak_1492 (+12484), Kurimoto_peak_1493 (+13685)	MACS_peak_13481 (+4413), MACS_peak_13482 (+5684), MACS_peak_13483 (+39904), MACS_peak_13484 (+44746), MACS_peak_13485 (+61045)	MACS_peak_17815 (+4404), MACS_peak_17816 (+5736), MACS_peak_17817 (+18612), MACS_peak_17818 (+60977)	All_IRF_peak_1952 (+4476)	#N/A	363.057	306.924	365.982	82.5172	89.0874	99.2686	363.057	306.924	365.982	82.5172	89.0874	99.2686	-91.3029	0.26147		1.05136	0.888809	1.05983	0.238958	0.257984	0.287468	1.02241	0.00032544	0.531802	-4.76454	8.50405	8.26174	8.51563	6.36662	6.47715	6.63327	-1.0349	-3.22107e-05	PKIG	PKIG	PKIG	0.853386
ILMN_1232780	Wap	Wap	Wap	Wap	ENSMUSG00000000381	0	0	#N/A		0	#N/A	125.145	159.294	198.991	34.6418	59.087	36.3148	125.145	159.294	198.991	34.6418	59.087	36.3148	-16.3124	0.269002		0.776606	0.988523	1.23487	0.214975	0.366673	0.225357	1	-0.00032544	1.04532	6.46e-06	6.96746	7.31555	7.63656	5.11444	5.88477	5.18249	1	-3.22107e-05	#N/A	?	#N/A	#N/A
ILMN_2833163	BC064033	Fam180a	Fam180a	Fam180a	ENSMUSG00000047420	0	0	MACS_peak_17765 (-98637), MACS_peak_17764 (-62863)	MACS_peak_23587 (-98677), MACS_peak_23586 (-62894)	0	#N/A	173.136	173.321	216.21	40.0026	49.6555	64.1377	173.136	173.321	216.21	40.0026	49.6555	64.1377	-31.8579	0.273334		0.923119	0.924104	1.15278	0.213284	0.264751	0.341966	-1.03493	-0.00032544	0.993225	-6.46e-06	7.43577	7.4373	7.75629	5.32202	5.63388	6.0031	-1.0172	-3.22107e-05	FAM180A	FAM180A	FAM180A	0.662424
ILMN_2715546	Gpx3	Gpx3	Gpx3	Gpx3	ENSMUSG00000018339	All_BEG_peak_614 (+27052)	0	MACS_peak_3589 (-17929), MACS_peak_3590 (+31361), MACS_peak_3591 (+33698), MACS_peak_3592 (+45729), MACS_peak_3593 (+50101)	MACS_peak_4650 (-23751), MACS_peak_4651 (-17925), MACS_peak_4652 (+31598), MACS_peak_4653 (+33698), MACS_peak_4654 (+37439), MACS_peak_4655 (+45733), MACS_peak_4656 (+49993)	0	#N/A	3250.85	2221.74	2131.93	912.794	721.513	591.246	3250.85	2221.74	2131.93	912.794	721.513	591.246	-36.7789	0.292662		1.28247	0.876482	0.841051	0.360099	0.284638	0.233247	-2.83732	-269.22	0.35513	-129.454	11.6666	11.1175	11.0579	9.83415	9.49488	9.20761	-3.2514	-48.5708	GPX3	GPX3	GPX3	1.3553
ILMN_1238102	Ide	#N/A	Ide	Ide	#N/A	0	0	#N/A	MACS_peak_15313 (+39538), MACS_peak_15312 (+75078), MACS_peak_15311 (+75732)	All_IRF_peak_1682 (-11662)	#N/A	410.652	452.869	383.936	64.6659	217.972	89.5063	410.652	452.869	383.936	64.6659	217.972	89.5063	-37.1892	0.298323		0.987575	1.0891	0.923325	0.155515	0.5242	0.215253	1.75966	2.07533	0.201743	-14.8676	8.68177	8.82295	8.58472	6.01493	7.768	6.48392	1.38714	3.22107e-05	IDE	IDE	IDE	1.00326
ILMN_2439360	Col9a1	Col9a1	Col9a1	Col9a1	ENSMUSG00000026147	0	Kurimoto_peak_90 (-65634), Kurimoto_peak_91 (+98822)	#N/A	MACS_peak_91 (-69282)	0	#N/A	284.722	214.028	360.037	83.7838	112.119	61.5799	284.722	214.028	360.037	83.7838	112.119	61.5799	-22.0477	0.299821		0.99462	0.747662	1.25772	0.292682	0.391665	0.215117	1	-0.00032544	2.24452	6.46e-06	8.15341	7.74165	8.492	6.3886	6.80888	5.94439	1	3.22107e-05	COL9A1	COL9A1	COL9A1	1.00272
ILMN_2893879	Gdpd3	Gdpd3	Gdpd3	Gdpd3	ENSMUSG00000030703	0	0	MACS_peak_19847 (+4490)	MACS_peak_26374 (+4510)	0	#N/A	534.361	439.657	368.872	95.6055	172.434	161.103	534.361	439.657	368.872	95.6055	172.434	161.103	-45.141	0.319566		1.19376	0.982188	0.824056	0.213582	0.385215	0.359902	1.01099	0.00032544	0.35344	-32.4953	9.06167	8.78023	8.52698	6.57902	7.4299	7.33184	1.04576	3.22107e-05	GDPD3	GDPD3	GDPD3	0.63854
ILMN_3095279	Kctd14	Kctd14	Kctd14	Kctd14	ENSMUSG00000051727	0	0	#N/A		0	#N/A	305.491	436.25	461.791	118.32	128.848	156.424	305.491	436.25	461.791	118.32	128.848	156.424	-36.1744	0.33534		0.761486	1.08743	1.15109	0.294931	0.321175	0.389912	1.25994	0.00032544	0.505284	-6.46e-06	8.25499	8.76901	8.8511	6.88655	7.00953	7.28932	1.22715	3.22107e-05	#N/A	?	#N/A	#N/A
ILMN_3090731	Pkig	Pkig	Pkig	Pkig	ENSMUSG00000035268	All_BEG_peak_2496 (+12531), All_BEG_peak_2497 (+52558)	Kurimoto_peak_1492 (+12484), Kurimoto_peak_1493 (+13685)	MACS_peak_13481 (+4413), MACS_peak_13482 (+5684), MACS_peak_13483 (+39904), MACS_peak_13484 (+44746), MACS_peak_13485 (+61045)	MACS_peak_17815 (+4404), MACS_peak_17816 (+5736), MACS_peak_17817 (+18612), MACS_peak_17818 (+60977)	All_IRF_peak_1952 (+4476)	#N/A	1071.3	784	704.049	215.738	273.495	372.108	1071.3	784	704.049	215.738	273.495	372.108	-32.6418	0.336547		1.25575	0.918983	0.825266	0.252882	0.320584	0.436175	1.17716	0.00032544	0.436806	-91.477	10.0651	9.61471	9.45953	7.75314	8.09537	8.53958	-1.08806	-3.22107e-05	PKIG	PKIG	PKIG	0.853386
ILMN_2628174	Acas2l	Acss1	Acss1	Acss1	ENSMUSG00000027452	0	0	MACS_peak_13334 (-5774)	MACS_peak_17609 (-5768), MACS_peak_17608 (-3871)	0	#N/A	3340.33	2247.36	2508.08	540.65	1018.79	1171.93	3340.33	2247.36	2508.08	540.65	1018.79	1171.93	-34.1358	0.337383		1.23781	0.832792	0.929402	0.200345	0.377527	0.434277	1.04034	0.00032544	0.6707	-6.46e-06	11.7058	11.134	11.2924	9.07855	9.99264	10.1947	-1.23142	-13.6149	ACSS1	ACSS1	ACSS1	0.731516
ILMN_3062378	Dcp1b	Dcp1b	Dcp1b	Dcp1b	ENSMUSG00000041477	All_BEG_peak_3540 (-35744)	Kurimoto_peak_4115 (-35785)	#N/A		0	#N/A	1461.4	1608.78	1750.91	397.755	462.184	837.471	1461.4	1608.78	1750.91	397.755	462.184	837.471	-67.7504	0.35208		0.909378	1.00109	1.08954	0.24751	0.287601	0.52113	1.2491	9.65367	0.451017	-7.34287	10.5131	10.6517	10.7739	8.63574	8.85232	9.7099	1.08198	3.22107e-05	DCP1B	DCP1B	DCP1B	1.23207
ILMN_2686029	Bbox1	Bbox1	Bbox1	Bbox1	ENSMUSG00000041660	0	0	#N/A		0	#N/A	705.182	513.573	629.039	127.233	294.786	235.543	705.182	513.573	629.039	127.233	294.786	235.543	-42.5972	0.355863		1.1449	0.833816	1.02128	0.20657	0.478602	0.382418	-2.91465	-72.0239	0.810909	-6.46e-06	9.46185	9.00443	9.29701	6.99133	8.20353	7.87985	-1.86763	-3.22107e-05	BBOX1	BBOX1	BBOX1	0.813551
ILMN_2691567	6430559E15Rik	Hyi	Hyi	Hyi	ENSMUSG00000006395	0	0	#N/A		0	#N/A	2241.4	1781.03	1734.99	676.686	768.8	652.566	2241.4	1781.03	1734.99	676.686	768.8	652.566	-93.0241	0.364408		1.16792	0.928033	0.904047	0.352599	0.400596	0.34003	1.13346	0.00032544	0.328781	-156.407	11.1302	10.7985	10.7607	9.40234	9.58646	9.34998	1.06811	3.22107e-05	HYI	HYI	HYI	1.26596
ILMN_1248108	Lyplal1	Lyplal1	Lyplal1	Lyplal1	ENSMUSG00000039246	0	Kurimoto_peak_733 (-66317), Kurimoto_peak_732 (-12308)	#N/A		0	#N/A	533.496	476.414	618.567	247.916	194.808	151.478	533.496	476.414	618.567	247.916	194.808	151.478	-70.3623	0.364881		0.982813	0.877656	1.13953	0.456713	0.358877	0.279054	1.05212	0.00032544	0.571257	-12.1424	9.05933	8.89607	9.27279	7.95371	7.60591	7.24296	1.00771	3.22107e-05	LYPLAL1	LYPLAL1	LYPLAL1	1.26066
ILMN_2690256	Insig2	Insig2	Insig2	Insig2	ENSMUSG00000003721	0	0	MACS_peak_801 (-76819)		0	#N/A	2634.66	2732.95	2414.14	689.541	641.669	1512.8	2634.66	2732.95	2414.14	689.541	641.669	1512.8	-43.1298	0.365472		1.01571	1.0536	0.930693	0.26583	0.247375	0.583212	-1.23308	-0.00032544	0.379632	-27.9274	11.3634	11.4162	11.2373	9.42949	9.32569	10.563	-1.09391	-3.22107e-05	INSIG2	INSIG2	INSIG2	1.12183
ILMN_1259075	Nme7	Atp1b1	Atp1b1	Atp1b1	ENSMUSG00000026576	All_BEG_peak_251 (+46885)	Kurimoto_peak_623 (-36356), Kurimoto_peak_622 (+5483)	#N/A		0	#N/A	7820.1	5081.36	6317.81	1504.94	2679.42	2858.57	7820.1	5081.36	6317.81	1504.94	2679.42	2858.57	-30.7576	0.366451		1.22067	0.793167	0.986168	0.234911	0.41824	0.446203	1.2532	17.4307	0.651878	-6.46e-06	12.933	12.311	12.6252	10.5555	11.3877	11.4811	1.10539	3.22107e-05	ATP1B1	ATP1B1	ATP1B1	0.92831
ILMN_1245214	Slc5a5	Slc5a5	Slc5a5	Slc5a5	ENSMUSG00000000792	0	Kurimoto_peak_5127 (-3655), Kurimoto_peak_5126 (+751)	#N/A		0	#N/A	824.146	621.148	447.12	263.04	219.781	236.575	824.146	621.148	447.12	263.04	219.781	236.575	-14.0146	0.380147		1.3065	0.984692	0.708809	0.416991	0.348414	0.375037	1	0.00032544	0.626982	-6.46e-06	9.68676	9.27879	8.80452	8.03914	7.77992	7.88615	-1.15145	-3.22107e-05	SLC5A5	SLC5A5	SLC5A5	0.85457
ILMN_2424060	Ace	Ace	Ace	Ace	ENSMUSG00000020681	0	0	#N/A	MACS_peak_5612 (-14344)	0	#N/A	1859.26	1947.69	1948.35	446.629	838.708	905.49	1859.26	1947.69	1948.35	446.629	838.708	905.49	-75.6727	0.380663		0.969158	1.01525	1.01559	0.232809	0.437184	0.471995	-1.34821	-4.88218	0.730606	-6.46e-06	10.8605	10.9275	10.928	8.80293	9.71202	9.82256	-2.01429	-23.2154	ACE	ACE	ACE	0.576502
ILMN_1246785	Rai3	Gprc5a	Gprc5a	Gprc5a	ENSMUSG00000046733	0	Kurimoto_peak_4197 (-23509), Kurimoto_peak_4198 (-299), Kurimoto_peak_4199 (+1358)	#N/A		0	#N/A	1398.99	1589.21	1195.61	442.727	471.636	690.417	1398.99	1589.21	1195.61	442.727	471.636	690.417	-66.6772	0.383569		1.00314	1.13954	0.857314	0.317457	0.338187	0.495063	-1.23363	-0.00032544	0.217081	-141.511	10.4502	10.6341	10.2235	8.79027	8.88153	9.43132	1.0795	3.22107e-05	GPRC5A	GPRC5A	GPRC5A	1.91157
ILMN_3022911	Kctd14	Kctd14	Kctd14	Kctd14	ENSMUSG00000051727	0	0	#N/A		0	#N/A	619.836	671.32	768.427	224.844	231.886	333.438	619.836	671.32	768.427	224.844	231.886	333.438	-88.9827	0.383654		0.902856	0.977849	1.1193	0.327509	0.337766	0.485687	1.27953	0.00032544	0.379607	-77.108	9.27574	9.39086	9.58577	7.81278	7.85727	8.38127	-1.07352	-3.22107e-05	#N/A	?	#N/A	#N/A
ILMN_2655586	Ankrd38	Kank4	Kank4	Kank4	ENSMUSG00000035407	0	0	#N/A		0	#N/A	356.778	262.475	287.935	98.0465	113.888	136.174	356.778	262.475	287.935	98.0465	113.888	136.174	-36.2862	0.383723		1.17984	0.867985	0.95218	0.324232	0.376618	0.450317	1.15233	0.00032544	0.576835	-6.46e-06	8.47888	8.03604	8.1696	6.61539	6.83147	7.08931	1.04733	3.22107e-05	KANK4	KANK4	KANK4	0.994745
ILMN_2690144	Tgm5	Tgm5	Tgm5	Tgm5	ENSMUSG00000053675	0	Kurimoto_peak_1306 (+39998)	#N/A		0	#N/A	433.622	385.487	475.779	105.188	154.731	238.435	433.622	385.487	475.779	105.188	154.731	238.435	-38.3597	0.384863		1.00462	0.893097	1.10229	0.243701	0.358482	0.552408	1	0.00032544	0.400201	-11.6188	8.7603	8.59054	8.89415	6.71683	7.27362	7.89746	1	-3.22107e-05	TGM5	TGM5	TGM5	0.796907
ILMN_2745370	Sult1a1	Sult1a1	Sult1a1	Sult1a1	ENSMUSG00000030711	0	Kurimoto_peak_4794 (-3686)	#N/A		0	#N/A	3223.07	2094.65	2851.86	814.206	1128.56	1246.78	3223.07	2094.65	2851.86	814.206	1128.56	1246.78	-33.3223	0.390417		1.18356	0.769188	1.04725	0.298989	0.414424	0.457839	1.08236	0.00032544	1.05129	6.46e-06	11.6542	11.0325	11.4777	9.66925	10.1403	10.284	1.0675	3.22107e-05	SULT1A1	SULT1A2	SULT1A2	1.26298
ILMN_2975345	Cdo1	Cdo1	Cdo1	Cdo1	ENSMUSG00000033022	0	Kurimoto_peak_10288 (+11675)	MACS_peak_10703 (+91761)	MACS_peak_14116 (+91838)	0	#N/A	268.202	196.762	253.789	125.707	100.068	55.3991	268.202	196.762	253.789	125.707	100.068	55.3991	-20.1074	0.391197		1.11945	0.821265	1.05929	0.524688	0.417674	0.23123	-1.005	-0.00032544	1.08789	6.46e-06	8.06718	7.62031	7.98749	6.97392	6.64484	5.79179	-1.04674	-3.22107e-05	CDO1	CDO1	CDO1	1.60492
ILMN_2510694	Atp1b1	Atp1b1	Atp1b1	Atp1b1	ENSMUSG00000026576	All_BEG_peak_251 (+46885)	Kurimoto_peak_623 (-36356), Kurimoto_peak_622 (+5483)	#N/A		0	#N/A	2645.02	2190.31	2922.09	674.888	1036.21	1348.39	2645.02	2190.31	2922.09	674.888	1036.21	1348.39	-48.8015	0.394395		1.0229	0.847051	1.13005	0.260997	0.400729	0.521457	1.18493	7.81309	0.65852	-6.46e-06	11.3691	11.0969	11.5128	9.3985	10.0171	10.397	1.08502	3.22107e-05	ATP1B1	ATP1B1	ATP1B1	0.92831
ILMN_2646625	Jun	Jun	Jun	Jun	ENSMUSG00000052684	All_BEG_peak_2930 (-23450)	Kurimoto_peak_2569 (-65144), Kurimoto_peak_2568 (-23555)	MACS_peak_15578 (-96618), MACS_peak_15577 (-55466), MACS_peak_15576 (-53932), MACS_peak_15575 (-48718), MACS_peak_15574 (-47941), MACS_peak_15573 (-36928), MACS_peak_15572 (-31864), MACS_peak_15571 (-1725), MACS_peak_15570 (-1092), MACS_peak_15569 (-33), MACS_peak_15568 (+50613)	MACS_peak_20652 (-96584), MACS_peak_20651 (-55217), MACS_peak_20650 (-53941), MACS_peak_20649 (-49796), MACS_peak_20648 (-48710), MACS_peak_20647 (-47880), MACS_peak_20646 (-31927), MACS_peak_20645 (-29573), MACS_peak_20644 (-1720), MACS_peak_20643 (-1156), MACS_peak_20642 (-115), MACS_peak_20641 (+50625)	All_IRF_peak_2319 (+56234)	#N/A	4347.08	4432.94	3760.85	1323.39	1257.94	2428.72	4347.08	4432.94	3760.85	1323.39	1257.94	2428.72	-53.1778	0.399498		1.0399	1.06044	0.899662	0.316579	0.300923	0.580992	-1.28155	-0.00032544	0.909207	-6.46e-06	12.0858	12.114	11.8768	10.37	10.2969	11.246	1.00523	3.22107e-05	JUN	JUN	JUN	1.19
ILMN_2501865	Foxo3	Foxo3	Foxo3	Foxo3	ENSMUSG00000048756	0	0	MACS_peak_2179 (+5826), MACS_peak_2178 (+51422)	MACS_peak_2805 (-22860), MACS_peak_2804 (+5876), MACS_peak_2803 (+51457)	0	#N/A	786.189	820.543	768.486	329.791	383.926	246.457	786.189	820.543	768.486	329.791	383.926	246.457	-88.7151	0.404246		0.99299	1.03638	0.97063	0.416539	0.484914	0.311286	-2.10163	-11.3936	0.625615	-11.0596	9.61873	9.68043	9.58588	8.36541	8.58468	7.94519	-1.09002	-3.22107e-05	FOXO3	FOXO3	FOXO3	0.877477
ILMN_2939681	Lyzs	Lyz2	Lyz2	Lyz2	ENSMUSG00000069516	0	0	MACS_peak_2971 (-2793), MACS_peak_2970 (+524), MACS_peak_2969 (+4901), MACS_peak_2968 (+6428)	MACS_peak_3819 (-2793), MACS_peak_3818 (+13), MACS_peak_3817 (+4326)	0	#N/A	244.26	202.426	248.746	90.8542	87.8714	102.939	244.26	202.426	248.746	90.8542	87.8714	102.939	-26.7464	0.40502		1.05371	0.873237	1.07306	0.391933	0.379065	0.444063	-1.22835	-0.00032544	0.735473	-6.46e-06	7.93227	7.66125	7.95853	6.50548	6.45732	6.68564	1.078	3.22107e-05	#N/A	?	#N/A	#N/A
ILMN_2621101	Csnb	Csn2	Csn2	Csn2	ENSMUSG00000063157	0	0	#N/A		0	#N/A	14118	14254.2	15585.5	4192.09	7084.83	6831.33	14118	14254.2	15585.5	4192.09	7084.83	6831.33	-89.776	0.411947		0.963519	0.972809	1.06367	0.286099	0.483521	0.46622	1	0.00032544	1.19912	6.46e-06	13.7853	13.7991	13.9279	12.0335	12.7905	12.738	-2.96004	-3.22107e-05	CSN2	CSN2	CSN2	1.17594
ILMN_1240671	LOC382058	#N/A	LOC382058	LOC382058	#N/A	0	0	#N/A		0	#N/A	267.723	241.607	210.711	101.993	97.1721	100.412	267.723	241.607	210.711	101.993	97.1721	100.412	-26.9286	0.416056		1.11545	1.00664	0.877911	0.424947	0.40486	0.418361	-1.9798	-0.00032544	0.771207	-6.46e-06	8.0646	7.91652	7.71912	6.67233	6.60247	6.64979	-1.95186	-3.22107e-05	#N/A	?	#N/A	#N/A
ILMN_1257107	Fv1	#N/A	Fv1	Fv1	#N/A	0	0	#N/A		0	#N/A	5007.12	5950.29	7146.11	2163.64	2267.93	3113.4	5007.12	5950.29	7146.11	2163.64	2267.93	3113.4	-42.6162	0.416768		0.829749	0.986044	1.18421	0.358545	0.375827	0.515933	-1.30266	-0.00353675	0.525967	-27.4621	12.2898	12.5387	12.8029	11.0792	11.1472	11.6043	1.05455	3.22107e-05	#N/A	?	#N/A	#N/A
ILMN_2805672	Pftk1	Cdk14	Cdk14	Cdk14	ENSMUSG00000028926	All_BEG_peak_3074 (+59854), All_BEG_peak_3073 (+68456)	Kurimoto_peak_2938 (+7109), Kurimoto_peak_2937 (+68663)	MACS_peak_16292 (-57431), MACS_peak_16291 (-51740), MACS_peak_16290 (-43070), MACS_peak_16289 (-39830), MACS_peak_16288 (-38259), MACS_peak_16287 (-35410), MACS_peak_16286 (-18750), MACS_peak_16285 (-963), MACS_peak_16284 (+20178), MACS_peak_16283 (+46114), MACS_peak_16282 (+59188), MACS_peak_16281 (+60038), MACS_peak_16280 (+79083), MACS_peak_16279 (+94102)	MACS_peak_21600 (-80167), MACS_peak_21599 (-57431), MACS_peak_21598 (-43095), MACS_peak_21597 (-39790), MACS_peak_21596 (-38295), MACS_peak_21595 (-35398), MACS_peak_21594 (-31674), MACS_peak_21593 (-18729), MACS_peak_21592 (-4173), MACS_peak_21591 (-1049), MACS_peak_21590 (+13234), MACS_peak_21589 (+20339), MACS_peak_21588 (+46126), MACS_peak_21587 (+59236), MACS_peak_21586 (+60034), MACS_peak_2…	All_IRF_peak_2427 (+68456)	All_BEG_All_IRF1_overlapping_peak_404 (+68456)	739.027	612.311	647.311	263.914	315.824	268.563	739.027	612.311	647.311	263.914	315.824	268.563	-90.2601	0.424437		1.10929	0.919088	0.971623	0.396139	0.474056	0.403116	1.25013	5.55742	0.638969	-3.05411	9.52948	9.25812	9.33832	8.04393	8.30298	8.06912	1.06003	3.22107e-05	CDK14	CDK14	CDK14	1.47934
ILMN_2451987	D730046L02Rik	Muc15	Muc15	Muc15	ENSMUSG00000050808	0	Kurimoto_peak_1261 (-94687)	#N/A		0	#N/A	607.583	599.922	728.985	136.589	332.808	360.902	607.583	599.922	728.985	136.589	332.808	360.902	-27.525	0.428765		0.941264	0.929396	1.12934	0.211604	0.515585	0.559108	1	0.00032544	1.00519	6.46e-06	9.24694	9.22863	9.50975	7.0937	8.37855	8.49546	1	-3.22107e-05	MUC15	MUC15	MUC15	0.93811
ILMN_1242204	Slc5a9	Slc5a9	Slc5a9	Slc5a9	ENSMUSG00000028544	0	0	#N/A		0	#N/A	838.618	674.504	676.712	200.15	395.384	345.013	838.618	674.504	676.712	200.15	395.384	345.013	-40.596	0.429506		1.14888	0.924048	0.927073	0.274199	0.541663	0.472656	-1.03013	-0.00032544	0.655773	-6.46e-06	9.71187	9.39768	9.4024	7.64494	8.62711	8.43051	-1.48736	-3.22107e-05	SLC5A9	SLC5A9	SLC5A9	0.844137
ILMN_2498143	5430405H02Rik	5430405H02Rik	5430405H02Rik	5430405H02Rik	ENSMUSG00000085741	0	0	#N/A		0	#N/A	606.835	560.284	534.858	211.376	264.599	268.137	606.835	560.284	534.858	211.376	264.599	268.137	-75.032	0.437205		1.06964	0.987588	0.94277	0.372583	0.466398	0.472633	1.08993	0.00032544	0.432908	-42.5587	9.24516	9.13001	9.06301	7.72367	8.04767	8.06682	1.03647	3.22107e-05	#N/A	?	#N/A	#N/A
ILMN_2659997	MGC29978	Acaa1b	Acaa1b	Acaa1b	ENSMUSG00000010651	0	0	#N/A		0	#N/A	400.997	512.264	417.848	197.323	163.636	222.786	400.997	512.264	417.848	197.323	163.636	222.786	-49.8631	0.43854		0.903751	1.15452	0.941729	0.444718	0.368795	0.502106	-1.28227	-4.2703	0.558746	-6.46e-06	8.64745	9.00074	8.70684	7.62441	7.35434	7.79951	-1.0691	-3.22107e-05	#N/A	?	#N/A	#N/A
ILMN_1230926	Odz4	Tenm4	Tenm4	Odz4	ENSMUSG00000048078	0	0	#N/A		0	#N/A	264.202	334.053	302.455	82.6763	143.805	169.112	264.202	334.053	302.455	82.6763	143.805	169.112	-23.4417	0.439202		0.87998	1.11263	1.00739	0.27537	0.478971	0.563264	1.26558	8.18822	0.737535	-6.46e-06	8.0455	8.38393	8.24058	6.3694	7.16797	7.40184	1.08844	3.22107e-05	TENM4	TENM4	TENM4	1.08821
ILMN_1254112	Lyplal1	Lyplal1	Lyplal1	Lyplal1	ENSMUSG00000039246	0	Kurimoto_peak_733 (-66317), Kurimoto_peak_732 (-12308)	#N/A		0	#N/A	230.134	281.691	349.767	159.939	111.656	107.877	230.134	281.691	349.767	159.939	111.656	107.877	-15.962	0.440431		0.801311	0.980828	1.21786	0.556896	0.388779	0.375619	1.11505	0.00032544	0.704463	-6.46e-06	7.84633	8.13797	8.45025	7.32138	6.80292	6.75324	1.05379	3.22107e-05	LYPLAL1	LYPLAL1	LYPLAL1	1.26066
ILMN_1252076	Lyzs	Lyz2	Lyz2	Lyz2	ENSMUSG00000069516	0	0	MACS_peak_2971 (-2793), MACS_peak_2970 (+524), MACS_peak_2969 (+4901), MACS_peak_2968 (+6428)	MACS_peak_3819 (-2793), MACS_peak_3818 (+13), MACS_peak_3817 (+4326)	0	#N/A	2828.75	1866.06	1971.15	1031.68	969.289	972.634	2828.75	1866.06	1971.15	1031.68	969.289	972.634	-20.7572	0.446089		1.27307	0.839815	0.887111	0.464307	0.436227	0.437732	-1.50481	-12.4148	0.839844	-6.46e-06	11.4659	10.8658	10.9448	10.0108	9.92078	9.92575	-1.04885	-3.22107e-05	#N/A	?	#N/A	#N/A
ILMN_2605858	AI646023	Lrrc75b	Lrrc75b	AI646023	ENSMUSG00000046807	0	0	#N/A		0	#N/A	2029.03	1911.96	2197.18	759.027	951.069	1044.84	2029.03	1911.96	2197.18	759.027	951.069	1044.84	-109.678	0.448819		0.991678	0.934462	1.07386	0.37097	0.46483	0.510657	-1.10166	-0.00032544	0.583412	-11.4981	10.9866	10.9008	11.1014	9.56801	9.89341	10.0291	-1.15546	-3.22107e-05	LRRC75B	?	LRRC75B	0.93606
ILMN_2701664	Dsip1	Tsc22d3	Tsc22d3	Tsc22d3	ENSMUSG00000031431	0	Kurimoto_peak_11140 (-24726), Kurimoto_peak_11139 (-6896), Kurimoto_peak_11138 (+62781), Kurimoto_peak_11137 (+97688)	MACS_peak_22584 (-13545), MACS_peak_22583 (+55785), MACS_peak_22582 (+57407), MACS_peak_22581 (+62833), MACS_peak_22580 (+66194), MACS_peak_22579 (+71387), MACS_peak_22578 (+80221), MACS_peak_22577 (+96552)	MACS_peak_30011 (-13553), MACS_peak_30010 (+57445), MACS_peak_30009 (+62804), MACS_peak_30008 (+66207), MACS_peak_30007 (+71361), MACS_peak_30006 (+80228), MACS_peak_30005 (+96561)	All_IRF_peak_3507 (+58908)	#N/A	800.909	764.461	697.496	240.111	372.83	403.534	800.909	764.461	697.496	240.111	372.83	403.534	-55.3933	0.449198		1.06181	1.01349	0.924707	0.318327	0.494281	0.534986	-1.08591	-0.00032544	0.579762	-6.46e-06	9.6455	9.5783	9.44604	7.90756	8.54238	8.65655	1.07399	3.22107e-05	TSC22D3	TSC22D3	TSC22D3	1.00185
ILMN_1237003	D11Ertd730e	Slu7	Slu7	Slu7	ENSMUSG00000020409	0	0	MACS_peak_3457 (+17740)		0	#N/A	976.324	872.742	911.895	396.393	445.096	401.716	976.324	872.742	911.895	396.393	445.096	401.716	-96.7651	0.45028		1.06085	0.948302	0.990845	0.430712	0.483632	0.436496	1.00286	0.00032544	0.368566	-112.04	9.93122	9.76941	9.83272	8.63079	8.79797	8.65003	-1.1462	-3.22107e-05	SLU7	SLU7	SLU7	0.95404
ILMN_2431150	Eef2k	Eef2k	Eef2k	Eef2k	ENSMUSG00000035064	All_BEG_peak_3808 (+22295)	Kurimoto_peak_4764 (+20882), Kurimoto_peak_4765 (+22396)	#N/A	MACS_peak_26257 (-7176), MACS_peak_26258 (+26787)	All_IRF_peak_2988 (+22269)	All_BEG_All_IRF1_overlapping_peak_627 (+22269)	646.122	543.778	542.556	191.34	324.428	268.935	646.122	543.778	542.556	191.34	324.428	268.935	-48.1942	0.452943		1.11885	0.94163	0.939515	0.331333	0.561794	0.465701	-1.22579	-6.78555	0.778813	-6.46e-06	9.33566	9.08687	9.08363	7.58	8.34175	8.07112	-1.08827	-3.22107e-05	EEF2K	EEF2K	EEF2K	0.892756
ILMN_2638428	Cdkn1b	Cdkn1b	Cdkn1b	Cdkn1b	ENSMUSG00000003031	0	Kurimoto_peak_4193 (-16377), Kurimoto_peak_4194 (-4879), Kurimoto_peak_4195 (-3704), Kurimoto_peak_4196 (+55743)	MACS_peak_18689 (+8117)	MACS_peak_24866 (+2558), MACS_peak_24867 (+8119)	0	#N/A	698.913	600.528	484.885	221.668	253.681	334.748	698.913	600.528	484.885	221.668	253.681	334.748	-28.484	0.454007		1.17509	1.00967	0.81524	0.372692	0.426516	0.562814	-1.11248	-0.00032544	0.494238	-52.0335	9.44897	9.23009	8.9215	7.79226	7.98687	8.38693	-1.34845	-3.22107e-05	CDKN1B	CDKN1B	CDKN1B	0.962002
ILMN_2533104	LOC233529	Kctd14	Kctd14	Kctd14	ENSMUSG00000051727	0	0	#N/A		0	#N/A	920.25	1129.73	1440.48	483.909	570.883	530.215	920.25	1129.73	1440.48	483.909	570.883	530.215	-22.2201	0.454097		0.790942	0.970985	1.23807	0.415913	0.490666	0.455713	1.40413	1.03455	0.505354	-44.6103	9.84588	10.1418	10.4923	8.91859	9.15705	9.05043	1.01243	3.22107e-05	#N/A	?	#N/A	#N/A
ILMN_2722213	Atf7ip	Atf7ip	Atf7ip	Atf7ip	ENSMUSG00000030213	All_BEG_peak_3587 (-72429)	Kurimoto_peak_4208 (-48836)	MACS_peak_18707 (+46837)	MACS_peak_24889 (-56694)	All_IRF_peak_2819 (-56683)	#N/A	2677.36	2815.64	3255.71	1600.97	1336.11	1115.97	2677.36	2815.64	3255.71	1600.97	1336.11	1115.97	-88.7654	0.463275		0.918088	0.965504	1.11641	0.548987	0.458163	0.382676	-1.16839	-0.00032544	0.518662	-103.358	11.3866	11.4592	11.6688	10.6447	10.3838	10.1241	1.06478	3.22107e-05	ATF7IP	ATF7IP	ATF7IP	0.981499
ILMN_1224932	E430003D02Rik	#N/A	E430003D02Rik	E430003D02Rik	#N/A	0	0	#N/A		0	#N/A	754.505	1011.7	934.156	464.082	497.417	300.709	754.505	1011.7	934.156	464.082	497.417	300.709	-36.095	0.467423		0.838228	1.12396	1.03781	0.515578	0.552613	0.334077	-1.05727	-0.00032544	0.616837	-23.3228	9.55939	9.98256	9.86752	8.85823	8.95831	8.23223	1.04098	3.22107e-05	#N/A	?	#N/A	#N/A
ILMN_2896483	Polg2	#N/A	Polg2	Polg2	#N/A	0	0	MACS_peak_4326 (-128), MACS_peak_4325 (+17044), MACS_peak_4324 (+20321)	MACS_peak_5647 (+17142), MACS_peak_5646 (+20267)	0	#N/A	274.058	294.025	297.728	98.2061	142.962	167.072	274.058	294.025	297.728	98.2061	142.962	167.072	-22.926	0.471511		0.9496	1.01878	1.03162	0.34028	0.495357	0.578896	1.10687	0.00032544	0.918966	-6.46e-06	8.09834	8.19979	8.21785	6.61774	7.15949	7.38432	-1.03071	-3.22107e-05	POLG2	POLG2	POLG2	0.860249
ILMN_2535977	LOC386534	#N/A	LOC386534	LOC386534	#N/A	0	0	#N/A		0	#N/A	985.355	985.638	1002.61	499.756	493.152	414.822	985.355	985.638	1002.61	499.756	493.152	414.822	-88.9827	0.473409		0.994102	0.994388	1.01151	0.504192	0.49753	0.418505	-1.05171	-0.00032544	0.501332	-19.9639	9.9445	9.94491	9.96954	8.96508	8.94589	8.69635	-1.09758	-3.22107e-05	#N/A	?	#N/A	#N/A
ILMN_2767615	Atp1b1	Atp1b1	Atp1b1	Atp1b1	ENSMUSG00000026576	All_BEG_peak_251 (+46885)	Kurimoto_peak_623 (-36356), Kurimoto_peak_622 (+5483)	#N/A		0	#N/A	4194.15	3117.63	3015.55	973.87	1682.79	2252.74	4194.15	3117.63	3015.55	973.87	1682.79	2252.74	-13.6396	0.475379		1.21836	0.905644	0.875992	0.2829	0.488836	0.654401	1.28937	23.2589	0.630152	-6.46e-06	12.0342	11.6062	11.5582	9.92758	10.7166	11.1375	1.14774	3.22107e-05	ATP1B1	ATP1B1	ATP1B1	0.92831
ILMN_2427410	Slc5a9	Slc5a9	Slc5a9	Slc5a9	ENSMUSG00000028544	0	0	#N/A		0	#N/A	536.596	406.157	383.793	125.491	247.788	260.01	536.596	406.157	383.793	125.491	247.788	260.01	-13.3765	0.477397		1.21352	0.918528	0.867952	0.283799	0.560375	0.588016	-1.13998	-0.00032544	0.828198	-6.46e-06	9.06769	8.66589	8.58418	6.97144	7.95296	8.02242	-1.4813	-3.22107e-05	SLC5A9	SLC5A9	SLC5A9	0.844137
ILMN_3162820	Odz4	Tenm4	Tenm4	Odz4	ENSMUSG00000048078	0	0	#N/A		0	#N/A	493.088	476.577	534.457	207.903	285.977	225.141	493.088	476.577	534.457	207.903	285.977	225.141	-52.0001	0.478033		0.983474	0.950542	1.06598	0.414666	0.570386	0.449049	1.22179	3.36861	0.724297	-6.46e-06	8.9457	8.89656	9.06193	7.69976	8.15975	7.81469	1.03752	3.22107e-05	TENM4	TENM4	TENM4	1.08821
ILMN_2620539	Pik4cb	Pi4kb	Pi4kb	Pi4kb	ENSMUSG00000038861	0	0	MACS_peak_14312 (+12909), MACS_peak_14313 (+20130)	MACS_peak_18941 (+12915), MACS_peak_18942 (+20187), MACS_peak_18943 (+22224)	All_IRF_peak_2096 (+22251)	#N/A	237.963	313.666	305.421	145.675	143.179	121.652	237.963	313.666	305.421	145.675	143.179	121.652	-23.3443	0.478975		0.83296	1.09795	1.06909	0.509919	0.501179	0.425827	1.28717	0.00032544	0.683639	-0.0963462	7.89459	8.29308	8.25466	7.18661	7.16167	6.92661	-1.83456	-3.22107e-05	PI4KB	PI4KB	PI4KB	1.48367
ILMN_2654571	A030007D23Rik	Zfp750	Zfp750	Zfp750	ENSMUSG00000039238	0	0	MACS_peak_4558 (+44411)	MACS_peak_5952 (-30958), MACS_peak_5951 (+44407)	All_IRF_peak_641 (-30016)	#N/A	3199.45	2860.8	3309.88	1281.23	1540.83	1683.59	3199.45	2860.8	3309.88	1281.23	1540.83	1683.59	-106.519	0.480852		1.02436	0.915933	1.05971	0.410208	0.49332	0.539029	-1.44778	-0.00032544	0.889478	-6.46e-06	11.6436	11.4822	11.6926	10.3233	10.5895	10.7173	1.41034	4.18247	#N/A	ZNF750	ZNF750	1.11546
ILMN_2464573	Tnfrsf21	Tnfrsf21	Tnfrsf21	Tnfrsf21	ENSMUSG00000023915	0	Kurimoto_peak_9846 (+60785)	MACS_peak_9855 (-91582), MACS_peak_9856 (-78881), MACS_peak_9857 (+16192), MACS_peak_9858 (+19747), MACS_peak_9859 (+42213)	MACS_peak_12986 (-77638), MACS_peak_12987 (+16160), MACS_peak_12988 (+42263)	All_IRF_peak_1450 (-6138)	#N/A	843.081	768.961	753.726	284.693	401.833	454.511	843.081	768.961	753.726	284.693	401.833	454.511	-50.976	0.482311		1.0691	0.97511	0.95579	0.361015	0.509559	0.57636	1.07251	0.00032544	0.788329	-6.46e-06	9.71953	9.58677	9.5579	8.15326	8.65045	8.82817	1.19262	3.22107e-05	TNFRSF21	TNFRSF21	TNFRSF21	1.00551
ILMN_1257924	Gdpd2	Gdpd2	Gdpd2	Gdpd2	ENSMUSG00000019359	0	0	MACS_peak_22474 (+11039)	MACS_peak_29856 (-92351), MACS_peak_29857 (+11082)	0	#N/A	563.251	565.149	536.814	142.141	277.665	387.203	563.251	565.149	536.814	142.141	277.665	387.203	-14.0146	0.484627		1.01474	1.01816	0.967108	0.256076	0.500232	0.697573	3.24422	118.095	0.697112	-6.46e-06	9.13763	9.14249	9.06828	7.15117	8.1172	8.59695	-1.25244	-3.22107e-05	GDPD2	GDPD2	GDPD2	1.06779
ILMN_2422014	2810416G20Rik	RP24-487F9.4	RP24-487F9.4	RP24-487F9.4	ENSMUSG00000106019	0	0	#N/A		0	#N/A	761.636	550.463	751.388	285.813	303.554	411.104	761.636	550.463	751.388	285.813	303.554	411.104	-27.0557	0.484845		1.1073	0.800291	1.09241	0.41553	0.441322	0.597683	1.38418	13.7234	0.684247	-6.46e-06	9.57296	9.1045	9.55341	8.15893	8.24581	8.68336	1.19681	3.22107e-05	#N/A	?	#N/A	#N/A
ILMN_2728729	Sdc4	Sdc4	Sdc4	Sdc4	ENSMUSG00000017009	0	Kurimoto_peak_1498 (+9593)	MACS_peak_13494 (+1862), MACS_peak_13493 (+4139)	MACS_peak_17830 (-1347), MACS_peak_17829 (-19), MACS_peak_17828 (+1862), MACS_peak_17827 (+4098)	0	#N/A	2569.17	2546.73	3704.28	1601.69	1674.66	1028.07	2569.17	2546.73	3704.28	1601.69	1674.66	1028.07	-14.329	0.48802		0.87385	0.866216	1.25993	0.544782	0.5696	0.349678	1.13724	0.00032544	0.44765	-46.601	11.3271	11.3144	11.855	10.6454	10.7097	10.0057	1.00525	3.22107e-05	SDC4	SDC4	SDC4	0.960698
ILMN_1235571	Cyr61	Cyr61	Cyr61	Cyr61	ENSMUSG00000028195	All_BEG_peak_2763 (+31490)	Kurimoto_peak_2170 (-1577), Kurimoto_peak_2169 (+31510)	#N/A	MACS_peak_19660 (+31550)	All_IRF_peak_2180 (+31515)	All_BEG_All_IRF1_overlapping_peak_671 (+31510)	1597.1	1799.06	2253.94	897.108	741.504	1133.15	1597.1	1799.06	2253.94	897.108	741.504	1133.15	-26.0084	0.490568		0.848001	0.955237	1.19676	0.476332	0.393712	0.60166	1	0.00032544	1.01845	6.46e-06	10.6412	10.813	11.1382	9.80914	9.53431	10.1461	1	-3.22107e-05	CYR61	CYR61	CYR61	1.14252
ILMN_3144164	Irs2	Irs2	Irs2	Irs2	ENSMUSG00000038894	All_BEG_peak_3877 (-48408), All_BEG_peak_3876 (+62084)	Kurimoto_peak_4898 (+36375)	MACS_peak_20070 (-99995), MACS_peak_20069 (-95470), MACS_peak_20068 (-90151), MACS_peak_20067 (-86276), MACS_peak_20066 (-80618), MACS_peak_20065 (-40619), MACS_peak_20064 (-30344), MACS_peak_20063 (-29112), MACS_peak_20062 (-8287), MACS_peak_20061 (-7845), MACS_peak_20060 (-556)	MACS_peak_26680 (-99975), MACS_peak_26679 (-95433), MACS_peak_26678 (-90134), MACS_peak_26677 (-86300), MACS_peak_26676 (-80610), MACS_peak_26675 (-73220), MACS_peak_26674 (-30520), MACS_peak_26673 (-29116), MACS_peak_26672 (-8081)	0	#N/A	1291.75	1708.7	1521.76	748.811	881.604	597.003	1291.75	1708.7	1521.76	748.811	881.604	597.003	-43.9906	0.492552		0.856936	1.13354	1.00952	0.496757	0.584851	0.396048	-1.07285	-0.00032544	0.814435	-6.46e-06	10.3351	10.7387	10.5715	9.54846	9.78399	9.22159	1.16689	3.22107e-05	IRS2	IRS2	IRS2	1.18386
ILMN_2648661	Cap1	Cap1	Cap1	Cap1	ENSMUSG00000028656	0	Kurimoto_peak_2694 (-12625), Kurimoto_peak_2693 (-612)	MACS_peak_15796 (-37965), MACS_peak_15795 (-36933), MACS_peak_15794 (-6333), MACS_peak_15793 (-127), MACS_peak_15792 (+1777), MACS_peak_15791 (+13894), MACS_peak_15790 (+17030), MACS_peak_15789 (+17853), MACS_peak_15788 (+25791), MACS_peak_15787 (+32184), MACS_peak_15786 (+36579), MACS_peak_15785 (+37796)	MACS_peak_20944 (-6303), MACS_peak_20943 (-178), MACS_peak_20942 (+1854), MACS_peak_20941 (+13866), MACS_peak_20940 (+17052), MACS_peak_20939 (+17831), MACS_peak_20938 (+25836), MACS_peak_20937 (+32244), MACS_peak_20936 (+36540), MACS_peak_20935 (+37817)	0	#N/A	8179.73	9631.27	9164.15	4364.74	4695.56	4354.47	8179.73	9631.27	9164.15	4364.74	4695.56	4354.47	-111.841	0.497301		0.909696	1.07113	1.01918	0.485418	0.522209	0.484276	1.04078	0.00032544	0.479493	-88.3868	12.9978	13.2335	13.1618	12.0917	12.1971	12.0883	1.17903	3.22107e-05	CAP1	CAP1	CAP1	0.933624
ILMN_2751988	Kitl	Kitl	Kitl	Kitl	ENSMUSG00000019966	All_BEG_peak_494 (-34561)	Kurimoto_peak_6454 (+35806), Kurimoto_peak_6455 (+50624)	MACS_peak_2890 (-88902), MACS_peak_2891 (-70113), MACS_peak_2892 (-64110), MACS_peak_2893 (-56215), MACS_peak_2894 (+17087)	MACS_peak_3721 (-88876), MACS_peak_3722 (-86279), MACS_peak_3723 (-70930), MACS_peak_3724 (-70093), MACS_peak_3725 (-64110), MACS_peak_3726 (-56118), MACS_peak_3727 (+17089), MACS_peak_3728 (+43834)	All_IRF_peak_372 (-34560), All_IRF_peak_373 (-28959)	All_BEG_All_IRF1_overlapping_peak_318 (-34560)	871.011	893.664	1039.76	363.738	458.822	573.356	871.011	893.664	1039.76	363.738	458.822	573.356	-48.9743	0.497754		0.931752	0.955984	1.11226	0.389104	0.490818	0.613339	1.0623	0.00032544	0.667396	-6.60511	9.76655	9.80359	10.022	8.50676	8.84179	9.16329	-1.22243	-3.22107e-05	#N/A	KITLG	KITLG	1.11785
ILMN_2661287	Akp2	Alpl	Alpl	Alpl	ENSMUSG00000028766	All_BEG_peak_3010 (+32120)	Kurimoto_peak_2808 (-5169), Kurimoto_peak_2807 (-278), Kurimoto_peak_2806 (+31901)	MACS_peak_16045 (-22174)	MACS_peak_21268 (-57612), MACS_peak_21267 (-22158), MACS_peak_21266 (+32130)	0	#N/A	545.388	551.912	463.111	191.635	240.753	362.025	545.388	551.912	463.111	191.635	240.753	362.025	-20.3919	0.509105		1.04855	1.06109	0.890363	0.368432	0.462865	0.696018	1.07023	0.00032544	0.701346	-0.24014	9.09114	9.10829	8.85521	7.58222	7.91141	8.49994	1.11971	3.22107e-05	ALPL	ALPL	ALPL	0.992975
ILMN_2859440	Mnd1	Mnd1	Mnd1	Mnd1	ENSMUSG00000033752	All_BEG_peak_2630 (-136)	Kurimoto_peak_1882 (-51329), Kurimoto_peak_1881 (-242)	MACS_peak_14196 (-13306), MACS_peak_14195 (+26310)	MACS_peak_18775 (+26362)	All_IRF_peak_2079 (+28828)	#N/A	822.292	827.229	856.13	459.405	415.184	402.119	822.292	827.229	856.13	459.405	415.184	402.119	-66.7827	0.509532		0.984525	0.990436	1.02504	0.550043	0.497097	0.481455	1.04245	0.00032544	0.543529	-60.3631	9.68351	9.69214	9.74169	8.84362	8.69761	8.65148	-1.04445	-3.22107e-05	MND1	MND1	MND1	0.655343
ILMN_1250569	B230105J10	Rapgefl1	Rapgefl1	Rapgefl1	ENSMUSG00000038020	0	0	#N/A		0	#N/A	564.85	479.89	403.531	210.372	270.328	258.235	564.85	479.89	403.531	210.372	270.328	258.235	-25.0053	0.510218		1.17005	0.994061	0.835889	0.435772	0.559968	0.534916	2.27007	56.8503	1.09044	6.46e-06	9.14172	8.90656	8.65654	7.7168	8.07857	8.01254	1.39939	5.64852	RAPGEFL1	RAPGEFL1	RAPGEFL1	1.01319
ILMN_2524980	H2afj	H2afj	H2afj	H2afj	ENSMUSG00000060032	0	0	MACS_peak_18713 (-4076), MACS_peak_18714 (-3227), MACS_peak_18715 (+1018)	MACS_peak_24897 (-3854), MACS_peak_24898 (-3250), MACS_peak_24899 (+1026)	0	#N/A	1184.32	991.366	1014.19	557.534	351.546	721.478	1184.32	991.366	1014.19	557.534	351.546	721.478	-23.4301	0.511165		1.11382	0.932354	0.953822	0.524346	0.33062	0.678531	1.03635	0.00032544	0.632218	-4.89138	10.2098	9.95327	9.98612	9.12292	8.45757	9.49481	-1.08535	-3.22107e-05	H2AFJ	H2AFJ	H2AFJ	0.785959
ILMN_2794645	Cyr61	Cyr61	Cyr61	Cyr61	ENSMUSG00000028195	All_BEG_peak_2763 (+31490)	Kurimoto_peak_2170 (-1577), Kurimoto_peak_2169 (+31510)	#N/A	MACS_peak_19660 (+31550)	All_IRF_peak_2180 (+31515)	All_BEG_All_IRF1_overlapping_peak_671 (+31510)	5675.42	4920.23	6176	2484.94	2830.96	3312.18	5675.42	4920.23	6176	2484.94	2830.96	3312.18	-68.1099	0.514444		1.01518	0.880098	1.10472	0.444489	0.506384	0.59246	-1.28096	-0.00032544	1.02988	6.46e-06	12.4705	12.2645	12.5925	11.279	11.4671	11.6936	-1.15206	-3.22107e-05	CYR61	CYR61	CYR61	1.14252
ILMN_2814865	Qpct	Qpct	Qpct	Qpct	ENSMUSG00000024084	0	0	MACS_peak_10208 (-20218)	MACS_peak_13457 (-21342), MACS_peak_13458 (-20163), MACS_peak_13459 (+12482), MACS_peak_13460 (+26522), MACS_peak_13461 (+43809)	0	#N/A	552.767	413.276	494.146	234.143	207.128	311.162	552.767	413.276	494.146	234.143	207.128	311.162	-25.7071	0.515299		1.13568	0.849088	1.01524	0.481054	0.425551	0.639292	-1.53486	-24.5912	1.32786	6.46e-06	9.11053	8.69096	8.94879	7.87125	7.69438	8.28152	-1.20378	-3.22107e-05	QPCT	QPCT	QPCT	0.958526
ILMN_1245615	4933428I03Rik	Hacd4	Hacd4	Ptplad2	ENSMUSG00000028497	0	0	MACS_peak_15543 (-76822), MACS_peak_15542 (-64991), MACS_peak_15541 (-62504), MACS_peak_15540 (-34456), MACS_peak_15539 (-11325), MACS_peak_15538 (-10125), MACS_peak_15537 (-7934), MACS_peak_15536 (-984), MACS_peak_15535 (-22), MACS_peak_15534 (+822), MACS_peak_15533 (+2068), MACS_peak_15532 (+6325), MACS_peak_15531 (+10607), MACS_peak_15530 (+19370), MACS_peak_15529 (+23718), MACS_peak_15528 (+2…	MACS_peak_20610 (-76978), MACS_peak_20609 (-52109), MACS_peak_20608 (-34422), MACS_peak_20607 (-32783), MACS_peak_20606 (-11406), MACS_peak_20605 (-10136), MACS_peak_20604 (-7887), MACS_peak_20603 (-977), MACS_peak_20602 (-31), MACS_peak_20601 (+855), MACS_peak_20600 (+2121), MACS_peak_20599 (+6316), MACS_peak_20598 (+10605), MACS_peak_20597 (+19369), MACS_peak_20596 (+23770), MACS_peak_20595 (+2…	All_IRF_peak_2311 (-76819), All_IRF_peak_2310 (+84082)	#N/A	753.309	818.466	960.152	441.002	466.135	401.669	753.309	818.466	960.152	441.002	466.135	401.669	-51.0117	0.516921		0.892572	0.969775	1.13765	0.52253	0.552308	0.475925	1.00381	0.00032544	0.664605	-17.1447	9.5571	9.67678	9.90712	8.78464	8.8646	8.64986	-1.1442	-3.22107e-05	#N/A	?	#N/A	#N/A
ILMN_2608145	Hdhd3	Hdhd3	Hdhd3	Hdhd3	ENSMUSG00000038422	0	0	#N/A		0	#N/A	946.214	765.066	881.123	424.639	452.307	466.9	946.214	765.066	881.123	424.639	452.307	466.9	-64.5794	0.518378		1.09499	0.885355	1.01966	0.491404	0.523422	0.54031	-1.24603	-6.37218	0.532058	-54.5291	9.88602	9.57944	9.7832	8.73009	8.82116	8.86697	-1.09502	-3.22107e-05	HDHD3	HDHD3	HDHD3	0.914046
ILMN_1247032	4632408A20Rik	Acot6	Acot6	Acot6	ENSMUSG00000043487	0	0	#N/A		0	#N/A	1195.2	907.627	946.845	423.608	569.12	603.413	1195.2	907.627	946.845	423.608	569.12	603.413	-30.2183	0.523381		1.17573	0.892843	0.931422	0.416709	0.55985	0.593584	-1.11865	-0.00032544	0.921231	-6.46e-06	10.223	9.82596	9.88698	8.72659	9.15259	9.237	-1.14931	-3.22107e-05	ACOT6	ACOT6	ACOT6	1.10719
ILMN_2787844	Serinc3	Serinc3	Serinc3	Serinc3	ENSMUSG00000017707	0	0	MACS_peak_13480 (-385), MACS_peak_13479 (+2190)	MACS_peak_17814 (-381), MACS_peak_17813 (+2173)	0	#N/A	15095.8	13569.5	13686.2	7508.42	7544.19	7156.97	15095.8	13569.5	13686.2	7508.42	7544.19	7156.97	-96.9784	0.524411		1.06932	0.961206	0.969473	0.531865	0.534398	0.50697	1.0327	0.00032544	0.57405	-61.1001	13.8819	13.7281	13.7404	12.8743	12.8811	12.8051	-1.05994	-3.22107e-05	SERINC3	SERINC3	SERINC3	0.946447
ILMN_1238486	Ctsc	Ctsc	Ctsc	Ctsc	ENSMUSG00000030560	0	0	MACS_peak_19376 (-85255), MACS_peak_19377 (-77760), MACS_peak_19378 (-76056), MACS_peak_19379 (-75025), MACS_peak_19380 (-70441), MACS_peak_19381 (-51965), MACS_peak_19382 (-46748), MACS_peak_19383 (-35381), MACS_peak_19384 (-34819), MACS_peak_19385 (-33700), MACS_peak_19386 (-27544), MACS_peak_19387 (-26360), MACS_peak_19388 (-25722), MACS_peak_19389 (-23040), MACS_peak_19390 (-7477), MACS_peak_…	MACS_peak_25766 (-92460), MACS_peak_25767 (-77759), MACS_peak_25768 (-75881), MACS_peak_25769 (-70482), MACS_peak_25770 (-62924), MACS_peak_25771 (-51922), MACS_peak_25772 (-51294), MACS_peak_25773 (-46765), MACS_peak_25774 (-43346), MACS_peak_25775 (-40916), MACS_peak_25776 (-35353), MACS_peak_25777 (-34866), MACS_peak_25778 (-33677), MACS_peak_25779 (-27509), MACS_peak_25780 (-26366), MACS_peak…	All_IRF_peak_2926 (+87209)	#N/A	2248.96	1897.59	2278.26	1190.86	1269.56	925.224	2248.96	1897.59	2278.26	1190.86	1269.56	925.224	-67.7504	0.526965		1.05013	0.886061	1.06381	0.556063	0.592808	0.432025	1.33507	0.49957	0.75018	-1.12367	11.135	10.89	11.1537	10.2178	10.3101	9.85366	1.18085	3.22107e-05	CTSC	CTSC	CTSC	1.0095
ILMN_1246153	Erdr1	#N/A	Erdr1	Erdr1	#N/A	0	0	#N/A		0	#N/A	3553.62	2860.11	2274.46	1372.93	1779.46	1464.46	3553.62	2860.11	2274.46	1372.93	1779.46	1464.46	-14.4219	0.531394		1.22705	0.987585	0.785363	0.474068	0.614441	0.505673	1.84683	3.81974	0.506659	-37.6499	11.7951	11.4819	11.1513	10.423	10.7972	10.5162	1.24089	3.22107e-05	#N/A	?	#N/A	#N/A
ILMN_2638461	Csna	Csn1s1	Csn1s1	Csn1s1	ENSMUSG00000070702	0	0	#N/A		0	#N/A	10743.7	8985.17	12120.8	4435.35	6656.3	5868.65	10743.7	8985.17	12120.8	4435.35	6656.3	5868.65	-29.4695	0.532512		1.01198	0.846337	1.14169	0.417778	0.626975	0.552784	1	0.00032544	1.26042	6.46e-06	13.3912	13.1333	13.5652	12.1148	12.7005	12.5188	1	-3.22107e-05	CSN1S1	?	CSN1S1	1.1863
ILMN_1235331	4732467L16Rik	Ttc22	Ttc22	Ttc22	ENSMUSG00000034919	All_BEG_peak_2950 (-25)	0	#N/A		0	#N/A	735.506	590.047	715.531	356.755	378.16	354.515	735.506	590.047	715.531	356.755	378.16	354.515	-47.7436	0.533751		1.08105	0.867255	1.05169	0.524361	0.555822	0.521068	1.01009	0.00032544	0.651203	-0.891326	9.52259	9.20469	9.48287	8.47879	8.56285	8.4697	1.11859	3.22107e-05	TTC22	TTC22	TTC22	0.820933
ILMN_1235808	9430041O17Rik	Sorbs2	Sorbs2	Sorbs2	ENSMUSG00000031626	0	Kurimoto_peak_5051 (-50740)	#N/A		0	#N/A	1020.04	1077.77	1146.12	551.743	733.747	460.022	1020.04	1077.77	1146.12	551.743	733.747	460.022	-34.228	0.538087		0.94334	0.996725	1.05994	0.510255	0.678574	0.425431	-3.20826	-0.00032544	0.615783	-10.2953	9.99441	10.0738	10.1625	9.10785	9.51914	8.84556	1.25613	3.22107e-05	SORBS2	SORBS2	SORBS2	0.922256
ILMN_2682162	Bcl2	Bcl2	Bcl2	Bcl2	ENSMUSG00000057329	0	0	MACS_peak_756 (+18388), MACS_peak_755 (+35832), MACS_peak_754 (+82160), MACS_peak_753 (+85865), MACS_peak_752 (+86901)	MACS_peak_981 (+18380), MACS_peak_980 (+35906), MACS_peak_979 (+85893), MACS_peak_978 (+86932), MACS_peak_977 (+93516), MACS_peak_976 (+95046)	All_IRF_peak_114 (-33487)	#N/A	302.53	282.912	285.373	163.573	151.043	158.675	302.53	282.912	285.373	163.573	151.043	158.675	-17.1842	0.543503		1.04223	0.974647	0.983123	0.563518	0.520349	0.546643	-1.01839	-0.00032544	0.941504	-6.46e-06	8.24093	8.14421	8.1567	7.3538	7.23881	7.30993	-1.00586	-3.22107e-05	BCL2	BCL2	BCL2	0.898413
ILMN_2581681	D530007E13Rik	Sun2	Sun2	Sun2	ENSMUSG00000042524	0	Kurimoto_peak_9075 (-9541)	#N/A		0	#N/A	1265.55	1466.56	1440.42	472.516	786.379	1029.14	1265.55	1466.56	1440.42	472.516	786.379	1029.14	-13.9746	0.548356		0.909913	1.05444	1.03565	0.339733	0.565397	0.739938	1.14324	0.00032544	0.72505	-6.46e-06	10.3055	10.5182	10.4923	8.88422	9.61908	10.0072	1.06172	3.22107e-05	SUN2	SUN2	SUN2	0.907122
ILMN_2896944	1810020D17Rik	Aamdc	Aamdc	1810020D17Rik	ENSMUSG00000035642	0	0	#N/A		0	#N/A	2601.74	2461.57	2946.61	1492.28	1351.17	1553.92	2601.74	2461.57	2946.61	1492.28	1351.17	1553.92	-75.1448	0.548991		0.974445	0.921946	1.10361	0.55891	0.506063	0.581998	1.13156	0.33017	0.727124	-9.26519	11.3453	11.2654	11.5248	10.5433	10.4	10.6017	-1.07792	-3.22107e-05	AAMDC	AAMDC	AAMDC	0.838621
ILMN_3150811	Tsc22d3	Tsc22d3	Tsc22d3	Tsc22d3	ENSMUSG00000031431	0	Kurimoto_peak_11140 (-24726), Kurimoto_peak_11139 (-6896), Kurimoto_peak_11138 (+62781), Kurimoto_peak_11137 (+97688)	MACS_peak_22584 (-13545), MACS_peak_22583 (+55785), MACS_peak_22582 (+57407), MACS_peak_22581 (+62833), MACS_peak_22580 (+66194), MACS_peak_22579 (+71387), MACS_peak_22578 (+80221), MACS_peak_22577 (+96552)	MACS_peak_30011 (-13553), MACS_peak_30010 (+57445), MACS_peak_30009 (+62804), MACS_peak_30008 (+66207), MACS_peak_30007 (+71361), MACS_peak_30006 (+80228), MACS_peak_30005 (+96561)	All_IRF_peak_3507 (+58908)	#N/A	4720.38	4361.59	3907.82	2130.2	2102.41	2902.65	4720.38	4361.59	3907.82	2130.2	2102.41	2902.65	-49.3449	0.549297		1.09018	1.00731	0.902513	0.49197	0.485554	0.670368	-1.12239	-0.00032544	0.764398	-6.46e-06	12.2047	12.0906	11.9321	11.0568	11.0378	11.5032	-1.02873	-3.22107e-05	TSC22D3	TSC22D3	TSC22D3	1.00185
ILMN_3152079	Slc22a18	Slc22a18	Slc22a18	Slc22a18	ENSMUSG00000000154	0	0	#N/A		0	#N/A	1364.89	1398.64	1411.84	618.101	777.943	899.818	1364.89	1398.64	1411.84	618.101	777.943	899.818	-46.3113	0.549857		0.980673	1.00492	1.01441	0.444104	0.558951	0.646517	1.06104	0.00032544	0.352642	-59.1083	10.4146	10.4498	10.4634	9.2717	9.60352	9.81349	1.09444	3.22107e-05	SLC22A18	SLC22A18	SLC22A18	0.955717
ILMN_1245924	Map3k8	Map3k8	Map3k8	Map3k8	ENSMUSG00000024235	0	0	MACS_peak_10386 (-14351), MACS_peak_10385 (-1782), MACS_peak_10384 (-282), MACS_peak_10383 (+1565), MACS_peak_10382 (+16446), MACS_peak_10381 (+38878), MACS_peak_10380 (+49972), MACS_peak_10379 (+64954), MACS_peak_10378 (+86615), MACS_peak_10377 (+96251)	MACS_peak_13676 (-14384), MACS_peak_13675 (-1755), MACS_peak_13674 (-587), MACS_peak_13673 (+2), MACS_peak_13672 (+1402), MACS_peak_13671 (+16497), MACS_peak_13670 (+38913), MACS_peak_13669 (+50001), MACS_peak_13668 (+64934)	0	#N/A	748.533	859.53	771.005	414.988	354.721	539.151	748.533	859.53	771.005	414.988	354.721	539.151	-32.7725	0.550157		0.943899	1.08387	0.972236	0.523298	0.447303	0.679868	-5.13941	-60.3788	0.848719	-6.46e-06	9.54792	9.7474	9.5906	8.69692	8.47054	9.07455	-1.20259	-3.22107e-05	MAP3K8	MAP3K8	MAP3K8	0.846884
ILMN_1214850	Pak1	Pak1	Pak1	Pak1	ENSMUSG00000030774	All_BEG_peak_3756 (-93951), All_BEG_peak_3757 (-47334)	Kurimoto_peak_4675 (-94010), Kurimoto_peak_4676 (-11936)	MACS_peak_19475 (-77693), MACS_peak_19476 (-42570), MACS_peak_19477 (-33473)	MACS_peak_25885 (-93920), MACS_peak_25886 (-77591), MACS_peak_25887 (-42577)	All_IRF_peak_2940 (-93913), All_IRF_peak_2941 (-47364)	All_BEG_All_IRF1_overlapping_peak_530 (-93913), All_BEG_All_IRF1_overlapping_peak_473 (-47364)	1363.87	1370.91	1254.76	761.832	793.067	667.434	1363.87	1370.91	1254.76	761.832	793.067	667.434	-60.963	0.557039		1.02558	1.03088	0.943537	0.572872	0.596359	0.501887	1.31331	0.858963	0.604553	-48.5429	10.4135	10.4209	10.2932	9.57333	9.6313	9.38248	1.06572	3.22107e-05	PAK1	PAK1	PAK1	1.36291
ILMN_3158725	Raet1b	#N/A	Raet1b	Raet1b	#N/A	0	0	#N/A		0	#N/A	652.899	523.092	498.047	339.759	346.946	246.222	652.899	523.092	498.047	339.759	346.946	246.222	-21.5327	0.557292		1.17004	0.93742	0.892537	0.608872	0.621754	0.441249	1.08201	0.00032544	0.68549	-4.33107	9.35072	9.03092	8.96014	8.40837	8.43857	7.94382	1.06442	3.22107e-05	#N/A	?	#N/A	#N/A
ILMN_2652500	Lrg1	Lrg1	Lrg1	Lrg1	ENSMUSG00000037095	0	0	MACS_peak_10011 (-11864)	MACS_peak_13194 (-11929)	0	#N/A	11497.7	8639.85	10224.2	4387.4	6125.45	6416.05	11497.7	8639.85	10224.2	4387.4	6125.45	6416.05	-26.9536	0.557573		1.13607	0.853689	1.01024	0.433512	0.605246	0.63396	-1.04841	-0.00032544	1.12418	6.46e-06	13.4891	13.0768	13.3197	12.0992	12.5806	12.6475	1.08604	3.22107e-05	LRG1	LRG1	LRG1	0.977923
ILMN_2703267	Nes	Nes	Nes	Nes	ENSMUSG00000004891	All_BEG_peak_2638 (-10519), All_BEG_peak_2639 (-733)	Kurimoto_peak_1900 (-10541), Kurimoto_peak_1901 (-556), Kurimoto_peak_1902 (+3732)	MACS_peak_14246 (+11827), MACS_peak_14247 (+15889)	MACS_peak_18841 (+5231), MACS_peak_18842 (+11830), MACS_peak_18843 (+15889)	0	#N/A	965.243	978.949	852.859	574.352	423.829	562.269	965.243	978.949	852.859	574.352	423.829	562.269	-45.5419	0.557891		1.03528	1.04998	0.914741	0.616026	0.454581	0.603066	1.18763	0.00032544	0.474865	-88.5588	9.91475	9.93509	9.73616	9.16579	8.72734	9.13512	1.04149	3.22107e-05	NES	NES	NES	0.964864
ILMN_2901626	Tnfrsf21	Tnfrsf21	Tnfrsf21	Tnfrsf21	ENSMUSG00000023915	0	Kurimoto_peak_9846 (+60785)	MACS_peak_9855 (-91582), MACS_peak_9856 (-78881), MACS_peak_9857 (+16192), MACS_peak_9858 (+19747), MACS_peak_9859 (+42213)	MACS_peak_12986 (-77638), MACS_peak_12987 (+16160), MACS_peak_12988 (+42263)	All_IRF_peak_1450 (-6138)	#N/A	3277.49	2902.28	2585.75	1249.47	1662.51	2007.29	3277.49	2902.28	2585.75	1249.47	1662.51	2007.29	-27.146	0.561207		1.12172	0.993307	0.884974	0.42763	0.568994	0.686996	1.06193	0.00032544	0.787992	-6.46e-06	11.6784	11.503	11.3364	10.2871	10.6991	10.971	1.10812	3.22107e-05	TNFRSF21	TNFRSF21	TNFRSF21	1.00551
ILMN_2774822	Btbd6	Btbd6	Btbd6	Btbd6	ENSMUSG00000002803	0	0	#N/A	MACS_peak_7138 (+14361)	0	#N/A	2287.15	1958.4	2206.59	932.634	1324.17	1375.7	2287.15	1958.4	2206.59	932.634	1324.17	1375.7	-39.8571	0.562993		1.06344	0.910581	1.02598	0.43364	0.615691	0.639649	1.17712	3.88293	0.591546	-17.6299	11.1593	10.9355	11.1076	9.86517	10.3709	10.4259	1.04047	3.22107e-05	BTBD6	BTBD6	BTBD6	1.06917
ILMN_2427096	1190002F15Rik	1190002F15Rik	1190002F15Rik	1190002F15Rik	ENSMUSG00000098318	0	0	#N/A		0	#N/A	887.223	1133.08	1243.79	733.689	552.433	554.971	887.223	1133.08	1243.79	733.689	552.433	554.971	-19.6218	0.564045		0.81544	1.0414	1.14316	0.674328	0.507737	0.51007	1.02791	0.00032544	0.612362	-30.1242	9.79315	10.146	10.2805	9.51903	9.10966	9.11627	-1.07215	-3.22107e-05	#N/A	?	#N/A	#N/A
ILMN_2627733	1200006F02Rik	Slc46a3	Slc46a3	Slc46a3	ENSMUSG00000029650	0	0	MACS_peak_17507 (-17104), MACS_peak_17506 (-1171)	MACS_peak_23220 (-16480), MACS_peak_23219 (-1206)	0	#N/A	886.793	707.416	628.894	342.582	424.32	491.15	886.793	707.416	628.894	342.582	424.32	491.15	-15.4368	0.565899		1.1967	0.954633	0.84867	0.462303	0.572605	0.66279	-2.05033	-186.097	1.02773	6.46e-06	9.79245	9.46642	9.29667	8.42031	8.72901	8.94002	-4.11745	-26.1005	SLC46A3	SLC46A3	SLC46A3	0.579231
ILMN_3145474	2610209A20Rik	Lipt2	Lipt2	Lipt2	ENSMUSG00000030725	0	0	MACS_peak_19527 (-1431)	MACS_peak_25952 (-1448)	0	#N/A	465.527	351.568	360.4	203.019	237.693	225.643	465.527	351.568	360.4	203.019	237.693	225.643	-15.4224	0.565909		1.18606	0.895719	0.91822	0.517248	0.60559	0.57489	1.12845	0.00032544	0.906776	-6.46e-06	8.86272	8.45766	8.49346	7.66547	7.89296	7.8179	-1.10453	-3.22107e-05	LIPT2	LIPT2	LIPT2	0.908827
ILMN_1237919	Ahcy	Ahcy	Ahcy	Ahcy	ENSMUSG00000027597	0	0	MACS_peak_13404 (-32876), MACS_peak_13403 (+27461)	MACS_peak_17709 (-32919), MACS_peak_17708 (-26647), MACS_peak_17707 (-22494), MACS_peak_17706 (-19131), MACS_peak_17705 (+27483)	0	#N/A	1859.91	2309.72	2721.69	1497.38	1403.74	1023.01	1859.91	2309.72	2721.69	1497.38	1403.74	1023.01	-13.7239	0.56943		0.809677	1.00549	1.18483	0.651854	0.611089	0.445348	1.06366	0.00032544	0.728671	-18.1388	10.861	11.1735	11.4103	10.5482	10.4551	9.99861	-1.08091	-3.22107e-05	AHCY	AHCY	AHCY	1.08223
ILMN_1221822	Rbm12	Rbm12	Rbm12	Rbm12	ENSMUSG00000089824	0	Kurimoto_peak_1460 (-22283)	#N/A		0	#N/A	393.973	467.371	459.796	267.772	311.817	173.127	393.973	467.371	459.796	267.772	311.817	173.127	-13.3393	0.569748		0.894621	1.06129	1.04409	0.608049	0.708064	0.393132	-1.06321	-0.00032544	0.61412	-8.07307	8.62195	8.86842	8.84485	8.06486	8.28456	7.43569	-1.0153	-3.22107e-05	#N/A	?	#N/A	#N/A
ILMN_2660754	Spnb1	Sptb	Sptb	Spnb1	ENSMUSG00000021061	0	0	#N/A		0	#N/A	666.352	479.63	613.796	333.622	344.268	325.333	666.352	479.63	613.796	333.622	344.268	325.333	-18.8798	0.570085		1.13597	0.817655	1.04638	0.568746	0.586895	0.554614	-1.24456	-0.00032544	1.19557	6.46e-06	9.38014	8.90578	9.26161	8.38207	8.42739	8.34577	-1.00262	-3.22107e-05	SPTB	SPTB	SPTB	0.850937
ILMN_2769772	1500004A08Rik	Pik3ip1	Pik3ip1	Pik3ip1	ENSMUSG00000034614	All_BEG_peak_552 (+806)	Kurimoto_peak_6598 (+783)	#N/A	MACS_peak_4055 (+52360)	All_IRF_peak_419 (+802)	All_BEG_All_IRF1_overlapping_peak_52 (+802)	627.679	559.336	474.744	287.752	372.948	297.348	627.679	559.336	474.744	287.752	372.948	297.348	-24.1233	0.576526		1.13316	1.00978	0.857063	0.519483	0.673288	0.536808	2.24858	0.00032544	0.741026	-6.46e-06	9.29388	9.12757	8.89101	8.16868	8.54283	8.21601	-1.07689	-3.22107e-05	PIK3IP1	PIK3IP1	PIK3IP1	1.04979
ILMN_1246419	Tcfcp2l2	Grhl1	Grhl1	Grhl1	ENSMUSG00000020656	0	Kurimoto_peak_7327 (+2879)	#N/A		0	#N/A	2568.72	2108.01	2244.91	1158.54	1250.71	1644.34	2568.72	2108.01	2244.91	1158.54	1250.71	1644.34	-34.3032	0.585639		1.11334	0.913661	0.972997	0.502136	0.542085	0.712695	-1.0359	-0.00032544	0.84967	-6.46e-06	11.3268	11.0417	11.1324	10.1781	10.2885	10.6833	-1.17942	-3.22107e-05	GRHL1	GRHL1	GRHL1	1.12225
ILMN_1227460	2700089E24Rik	Smim10l1	Smim10l1	Smim10l1	ENSMUSG00000072704	0	0	#N/A		0	#N/A	1334.25	1285.23	1142.45	666.954	666.051	905	1334.25	1285.23	1142.45	666.954	666.051	905	-31.2408	0.59491		1.06402	1.02492	0.911062	0.531872	0.531152	0.721706	-1.29177	-2.00627	0.641306	-23.099	10.3818	10.3278	10.1579	9.38144	9.37949	9.82177	-1.03644	-3.22107e-05	#N/A	?	#N/A	#N/A
ILMN_3131522	Fbxo3	Fbxo3	Fbxo3	Fbxo3	ENSMUSG00000027180	0	0	#N/A		0	#N/A	419.512	318.944	380.535	236.444	208.807	223.725	419.512	318.944	380.535	236.444	208.807	223.725	-14.9173	0.597839		1.12471	0.855084	1.02021	0.633903	0.559808	0.599805	1.15021	0.00032544	1.42829	6.46e-06	8.71257	8.31716	8.57188	7.88535	7.70602	7.80559	1.22902	3.22107e-05	FBXO3	FBXO3	FBXO3	0.914066
ILMN_3151722	Net1	Net1	Net1	Net1	ENSMUSG00000021215	All_BEG_peak_983 (-155)	Kurimoto_peak_7737 (-189)	#N/A	MACS_peak_7224 (+31396)	0	#N/A	1983.08	1770.39	2188.54	1032.35	1225.97	1325.26	1983.08	1770.39	2188.54	1032.35	1225.97	1325.26	-45.376	0.603094		1.00122	0.893833	1.10495	0.521212	0.61897	0.669099	-1.09355	-0.00032544	0.827112	-6.46e-06	10.9535	10.7898	11.0958	10.0117	10.2597	10.3721	-1.21771	-3.22107e-05	NET1	NET1	NET1	0.977978
ILMN_2864290	BC049806	Fam126b	Fam126b	Fam126b	ENSMUSG00000038174	0	0	#N/A		0	#N/A	443.356	535.255	526.489	265.038	372.821	270.322	443.356	535.255	526.489	265.038	372.821	270.322	-17.3718	0.603403		0.883707	1.06688	1.04941	0.528281	0.743116	0.538812	-1.00269	-0.00032544	0.56549	-20.6405	8.79232	9.06408	9.04026	8.05006	8.54234	8.07853	1.0586	3.22107e-05	FAM126B	FAM126B	FAM126B	1.04077
ILMN_2860964	Crsp3	Med23	Med23	Med23	ENSMUSG00000019984	0	Kurimoto_peak_6131 (-6606)	MACS_peak_2008 (+32126), MACS_peak_2009 (+33759), MACS_peak_2010 (+38977), MACS_peak_2011 (+41497)	MACS_peak_2588 (-101), MACS_peak_2589 (+33761), MACS_peak_2590 (+38994), MACS_peak_2591 (+41421)	0	#N/A	1271.46	1452.72	1588.74	950.953	890.65	778.268	1271.46	1452.72	1588.74	950.953	890.65	778.268	-39.0135	0.607448		0.884407	1.01049	1.1051	0.661469	0.619523	0.541352	1.07116	0.00032544	0.672427	-29.0572	10.3123	10.5045	10.6337	9.89323	9.79871	9.60412	-1.02052	-3.22107e-05	MED23	MED23	MED23	0.988652
ILMN_1256103	Ccbl2	Ccbl2	Ccbl2	Ccbl2	ENSMUSG00000040213	0	Kurimoto_peak_2156 (-50785)	#N/A		0	#N/A	327.057	338.358	336.406	188.853	198.608	221.698	327.057	338.358	336.406	188.853	198.608	221.698	-12.9967	0.608053		0.979387	1.01323	1.00738	0.56553	0.594741	0.663887	1.40846	1.71765	1.10406	6.46e-06	8.3534	8.40241	8.39406	7.56112	7.63378	7.79246	1.14632	3.22107e-05	#N/A	?	#N/A	#N/A
ILMN_2710253	Cyr61	Cyr61	Cyr61	Cyr61	ENSMUSG00000028195	All_BEG_peak_2763 (+31490)	Kurimoto_peak_2170 (-1577), Kurimoto_peak_2169 (+31510)	#N/A	MACS_peak_19660 (+31550)	All_IRF_peak_2180 (+31515)	All_BEG_All_IRF1_overlapping_peak_671 (+31510)	14315.9	12030.8	13799.3	7224.95	7830.13	9362.52	14315.9	12030.8	13799.3	7224.95	7830.13	9362.52	-47.8703	0.608221		1.06979	0.899026	1.03119	0.539902	0.585125	0.699637	-1.20353	-0.00032544	1.02001	6.46e-06	13.8053	13.5544	13.7523	12.8188	12.9348	13.1927	1.3126	3.22107e-05	CYR61	CYR61	CYR61	1.14252
ILMN_1215416	C130035G06Rik	#N/A	C130035G06Rik	C130035G06Rik	#N/A	0	0	#N/A		0	#N/A	545.993	509.306	453.488	286.827	325.89	305.046	545.993	509.306	453.488	286.827	325.89	305.046	-22.7339	0.608279		1.08563	1.01268	0.901693	0.570313	0.647984	0.606539	-1.17884	-0.00032544	0.789063	-6.46e-06	9.09274	8.99239	8.82492	8.16404	8.34824	8.25288	-1.58834	-3.22107e-05	#N/A	?	#N/A	#N/A
ILMN_1219904	1300010A20Rik	Tspan33	Tspan33	Tspan33	ENSMUSG00000001763	0	Kurimoto_peak_3690 (-57704)	MACS_peak_17706 (-70254)	MACS_peak_23501 (-70194), MACS_peak_23502 (-8049)	0	#N/A	877.852	975.954	898.577	536.385	695.046	443.631	877.852	975.954	898.577	536.385	695.046	443.631	-18.3093	0.608586		0.956827	1.06376	0.979417	0.584641	0.757575	0.483542	1.12951	0.00032544	0.964712	-6.46e-06	9.77783	9.93067	9.8115	9.06713	9.44096	8.79322	1.05877	3.22107e-05	TSPAN33	TSPAN33	TSPAN33	0.854358
ILMN_2538597	LOC386405	#N/A	LOC386405	LOC386405	#N/A	0	0	#N/A		0	#N/A	3016.83	3896.1	3176	2241.43	2117.11	1794	3016.83	3896.1	3176	2241.43	2117.11	1794	-26.7464	0.609832		0.897071	1.15853	0.944401	0.666503	0.629536	0.533457	1.56348	2.26921	0.757352	-12.7085	11.5588	11.9278	11.633	11.1302	11.0479	10.809	1.07356	3.22107e-05	#N/A	?	#N/A	#N/A
ILMN_2689259	Pik4cb	Pi4kb	Pi4kb	Pi4kb	ENSMUSG00000038861	0	0	MACS_peak_14312 (+12909), MACS_peak_14313 (+20130)	MACS_peak_18941 (+12915), MACS_peak_18942 (+20187), MACS_peak_18943 (+22224)	All_IRF_peak_2096 (+22251)	#N/A	2223.96	2153.79	2007.28	1441.27	1273.57	1180.25	2223.96	2153.79	2007.28	1441.27	1273.57	1180.25	-47.2894	0.610036		1.04493	1.01196	0.943117	0.677178	0.598387	0.554541	-1.0552	-0.00032544	0.685545	-28.0514	11.1189	11.0727	10.971	10.4931	10.3147	10.2049	1.00335	3.22107e-05	PI4KB	PI4KB	PI4KB	1.48367
ILMN_2733708	Rbp7	Rbp7	Rbp7	Rbp7	ENSMUSG00000028996	All_BEG_peak_3039 (+18026)	Kurimoto_peak_2882 (+8469)	#N/A		0	#N/A	743.848	666.896	739.328	306.701	495.127	510.576	743.848	666.896	739.328	306.701	495.127	510.576	-12.9811	0.6104		1.03789	0.930521	1.03159	0.427941	0.690851	0.712408	1.02453	0.00032544	1.16061	6.46e-06	9.53886	9.38132	9.53007	8.26069	8.95165	8.99598	1.43318	1.94347	RBP7	RBP7	RBP7	1.07638
ILMN_2710455	Hebp2	Hebp2	Hebp2	Hebp2	ENSMUSG00000019853	0	Kurimoto_peak_6094 (+40105), Kurimoto_peak_6093 (+60147), Kurimoto_peak_6092 (+75172), Kurimoto_peak_6091 (+76360), Kurimoto_peak_6090 (+89090)	MACS_peak_1903 (-15619)	MACS_peak_2453 (-15576)	0	#N/A	999.354	977.194	850.965	654.071	558.418	520.312	999.354	977.194	850.965	654.071	558.418	520.312	-35.5115	0.612836		1.06032	1.03681	0.902876	0.693971	0.592484	0.552053	1.08554	0.00032544	0.607374	-40.8349	9.96485	9.9325	9.73296	9.3533	9.1252	9.02323	-1.25285	-3.22107e-05	HEBP2	HEBP2	HEBP2	0.877032
ILMN_1213074	Ceacam1	Ceacam2	Ceacam2	Ceacam1	ENSMUSG00000054385	0	Kurimoto_peak_4356 (-53531), Kurimoto_peak_4355 (-40094), Kurimoto_peak_4354 (+14143)	MACS_peak_18950 (+40810)	MACS_peak_25216 (+40795)	All_IRF_peak_2859 (+49143)	#N/A	935.32	818.172	946.636	517.316	612.862	532.808	935.32	818.172	946.636	517.316	612.862	532.808	-33.7527	0.615892		1.0392	0.909037	1.05177	0.574769	0.680925	0.591981	1.82154	8.75804	0.903866	-6.46e-06	9.86932	9.67626	9.88667	9.0149	9.25942	9.05747	1.24791	3.22107e-05	#N/A	?	#N/A	#N/A
ILMN_3137552	Mtap2	Map2	Map2	Mtap2	ENSMUSG00000015222	0	0	#N/A		0	#N/A	3513.51	2661.31	3192.19	1855.07	1896.93	2024.66	3513.51	2661.31	3192.19	1855.07	1896.93	2024.66	-25.8425	0.616703		1.12528	0.852345	1.02237	0.594129	0.607536	0.648445	1.07526	0.00032544	0.790447	-4.87568	11.7787	11.3779	11.6403	10.8573	10.8895	10.9835	1.02657	3.22107e-05	MAP2	MAP2	MAP2	1.09183
ILMN_2588671	Add3	Add3	Add3	Add3	ENSMUSG00000025026	0	Kurimoto_peak_10766 (-81635), Kurimoto_peak_10767 (-75660), Kurimoto_peak_10768 (+76520)	MACS_peak_11727 (+79066)	MACS_peak_15494 (+79086)	All_IRF_peak_1698 (-44143)	#N/A	540.99	514.738	606.218	381.433	343.044	301.295	540.99	514.738	606.218	381.433	343.044	301.295	-23.2793	0.617211		0.976548	0.929161	1.09429	0.68853	0.619233	0.54387	-1.45687	-40.9744	0.597663	-1.65443	9.07946	9.0077	9.24369	8.57529	8.42225	8.23503	-1.1302	-3.22107e-05	ADD3	ADD3	ADD3	0.838428
ILMN_1225757	9030420J04Rik	Arhgap42	Arhgap42	Arhgap42	ENSMUSG00000050730	All_BEG_peak_4099 (-28766), All_BEG_peak_4098 (+611)	Kurimoto_peak_5464 (-28774), Kurimoto_peak_5463 (+333), Kurimoto_peak_5462 (+20209)	#N/A		0	#N/A	1314.11	1062.47	1244.87	767.013	774.148	694.533	1314.11	1062.47	1244.87	767.013	774.148	694.533	-36.3529	0.617348		1.08861	0.880144	1.03125	0.635392	0.641302	0.575349	-1.03532	-0.00032544	0.988993	-6.46e-06	10.3599	10.0532	10.2818	9.58311	9.59646	9.4399	-1.17289	-3.22107e-05	ARHGAP42	ARHGAP42	ARHGAP42	0.927316
ILMN_2677595	5830426I05Rik	Ncapg2	Ncapg2	Ncapg2	ENSMUSG00000042029	All_BEG_peak_970 (-87714)	0	MACS_peak_5426 (+28553), MACS_peak_5427 (+30001), MACS_peak_5428 (+37395), MACS_peak_5429 (+55170)	MACS_peak_7160 (-87385), MACS_peak_7161 (+28453), MACS_peak_7162 (+30023), MACS_peak_7163 (+37379), MACS_peak_7164 (+55210), MACS_peak_7165 (+56639)	0	#N/A	669.944	832.559	738.634	526.957	412.686	446.808	669.944	832.559	738.634	526.957	412.686	446.808	-29.3338	0.618637		0.896791	1.11447	0.98874	0.705388	0.552424	0.5981	-1.12673	-0.00032544	0.670011	-16.2998	9.3879	9.70141	9.52872	9.04154	8.6889	8.80351	-1.28837	-3.22107e-05	NCAPG2	NCAPG2	NCAPG2	0.843632
ILMN_2452855	1110003O08Rik	Fbxo31	Fbxo31	Fbxo31	ENSMUSG00000052934	All_BEG_peak_4063 (+3419)	Kurimoto_peak_5387 (+3475)	#N/A		0	#N/A	3186.71	2299.26	2563.98	1680.17	1532.04	1769.95	3186.71	2299.26	2563.98	1680.17	1532.04	1769.95	-15.3153	0.618907		1.1876	0.856872	0.955526	0.626154	0.570951	0.659615	1.10342	0.00032544	0.907741	-6.46e-06	11.6379	11.167	11.3242	10.7144	10.5812	10.7895	-1.01152	-3.22107e-05	FBXO31	FBXO31	FBXO31	0.996896
ILMN_2627179	Ell3	Serinc4	Serinc4	Ell3	ENSMUSG00000046110	0	Kurimoto_peak_1307 (-3116)	#N/A	MACS_peak_17143 (-4751)	0	#N/A	1620.86	1699.31	1786.71	1054.34	1036.34	1070.5	1620.86	1699.31	1786.71	1054.34	1036.34	1070.5	-42.0645	0.619004		0.952162	0.998245	1.04959	0.619362	0.608792	0.628858	1.44252	13.3453	0.802313	-2.61181	10.6625	10.7307	10.8031	10.0421	10.0173	10.0641	-1.06818	-3.22107e-05	SERINC4	SERINC4	SERINC4	0.761202
ILMN_2769832	Tcfcp2l1	Tfcp2l1	Tfcp2l1	Tfcp2l1	ENSMUSG00000026380	0	Kurimoto_peak_427 (-2317), Kurimoto_peak_428 (+14774), Kurimoto_peak_429 (+20326)	#N/A	MACS_peak_1004 (-60129)	0	#N/A	3252.57	2722.42	3106	1501.13	2209.66	1937.36	3252.57	2722.42	3106	1501.13	2209.66	1937.36	-25.9726	0.621975		1.07452	0.899379	1.0261	0.495914	0.729985	0.640027	-1.69955	-63.526	0.904616	-6.46e-06	11.6674	11.4107	11.6008	10.5518	11.1096	10.9199	1.15373	3.22107e-05	TFCP2L1	TFCP2L1	TFCP2L1	0.972312
ILMN_1226017	2610035D17Rik	2610035D17Rik	2610035D17Rik	2610035D17Rik	ENSMUSG00000087259	0	0	#N/A		0	#N/A	1387.3	1114.47	1194.63	661.259	952.258	689.531	1387.3	1114.47	1194.63	661.259	952.258	689.531	-17.5911	0.62305		1.12593	0.904504	0.969564	0.536677	0.772851	0.559623	1.16182	0.00032544	0.823176	-6.46e-06	10.4381	10.1221	10.2224	9.36907	9.89521	9.42947	-1.0178	-3.22107e-05	#N/A	?	#N/A	#N/A
ILMN_2900854	Mobkl2b	Mob3b	Mob3b	Mob3b	ENSMUSG00000073910	All_BEG_peak_2832 (-27655), All_BEG_peak_2831 (+1217)	Kurimoto_peak_2337 (+1017)	#N/A	MACS_peak_20077 (-46082), MACS_peak_20076 (-7978)	0	#N/A	610.916	670.517	784.732	396.729	503.467	387.695	610.916	670.517	784.732	396.729	503.467	387.695	-19.9906	0.623325		0.887029	0.973567	1.1394	0.576036	0.731017	0.56292	1.09818	0.00032544	0.801934	-6.46e-06	9.25483	9.38913	9.61606	8.63201	8.97575	8.59878	1.02635	3.22107e-05	MOB3B	MOB3B	MOB3B	0.670864
ILMN_2497349	Zfp99	Zkscan14	Zkscan14	Zkscan14	ENSMUSG00000029627	0	0	MACS_peak_17487 (-2606)	MACS_peak_23193 (-4)	0	#N/A	1901.83	2015.6	2085.05	1271.89	1272.01	1218.02	1901.83	2015.6	2085.05	1271.89	1272.01	1218.02	-40.9692	0.626729		0.950521	1.00738	1.0421	0.635685	0.635745	0.608758	1.15307	0.664191	1.1463	6.46e-06	10.8932	10.977	11.0259	10.3128	10.3129	10.2503	1.04038	3.22107e-05	#N/A	ZNF394	ZNF394	1.1666
ILMN_2718266	Fkbp5	Fkbp5	Fkbp5	Fkbp5	ENSMUSG00000024222	All_BEG_peak_1770 (-36982)	0	MACS_peak_9687 (+51028)	MACS_peak_12758 (+18135), MACS_peak_12757 (+51044), MACS_peak_12756 (+52897)	0	#N/A	4415.44	3634.7	3345.14	2026.46	2485.16	2670.89	4415.44	3634.7	3345.14	2026.46	2485.16	2670.89	-18.3427	0.630305		1.16244	0.956897	0.880664	0.5335	0.65426	0.703157	1.34806	23.3567	0.87537	-6.46e-06	12.1083	11.8276	11.7078	10.9847	11.2791	11.3831	1.40138	31.3869	#N/A	?	#N/A	#N/A
ILMN_2590015	2700038C09Rik	Ppdpf	Ppdpf	Ppdpf	ENSMUSG00000016344	0	0	MACS_peak_13673 (+5919)	MACS_peak_18060 (+6010)	0	#N/A	2971.25	2931.73	2767.83	1770.35	1845.68	1855.51	2971.25	2931.73	2767.83	1770.35	1845.68	1855.51	-42.1301	0.631029		1.02802	1.01435	0.957637	0.61252	0.638583	0.641983	-1.23458	-6.48687	0.534173	-55.4295	11.5369	11.5175	11.4345	10.7898	10.8499	10.8576	-1.04451	-3.22107e-05	PPDPF	PPDPF	PPDPF	0.961962
ILMN_2479530	Zhx1	Zhx1	Zhx1	Zhx1	ENSMUSG00000022361	0	0	MACS_peak_7945 (+26249), MACS_peak_7944 (+29741)	MACS_peak_10460 (+29686)	0	#N/A	1019.29	796.114	913.769	559.962	514.875	652.004	1019.29	796.114	913.769	559.962	514.875	652.004	-23.6137	0.632734		1.12044	0.875115	1.00445	0.615529	0.565968	0.716705	-1.13701	-0.00154983	1.00612	6.46e-06	9.99335	9.63683	9.83569	9.12918	9.00808	9.34874	-1.09243	-3.22107e-05	#N/A	?	#N/A	#N/A
ILMN_2689784	Mcf2l	Mcf2l	Mcf2l	Mcf2l	ENSMUSG00000031442	All_BEG_peak_3880 (+15813)	Kurimoto_peak_4907 (-72592)	#N/A		0	#N/A	526.557	507.348	488.513	256.503	381.468	328.576	526.557	507.348	488.513	256.503	381.468	328.576	-13.2581	0.634876		1.03761	0.999754	0.962639	0.505451	0.751702	0.647474	1.15376	1.641	0.819435	-6.46e-06	9.04045	8.98683	8.93225	8.00283	8.57542	8.36008	1.09771	3.22107e-05	MCF2L	MCF2L	MCF2L	0.94651
ILMN_2655015	Alad	Alad	Alad	Alad	ENSMUSG00000028393	0	0	#N/A		0	#N/A	8707.14	10298.8	9737.83	5788.79	6183.21	6345.29	8707.14	10298.8	9737.83	5788.79	6183.21	6345.29	-43.6411	0.637261		0.908768	1.07489	1.01634	0.604178	0.645344	0.662261	-1.05427	-0.00032544	0.603487	-34.3257	13.088	13.3302	13.2494	12.499	12.5941	12.6315	1.01173	3.22107e-05	ALAD	ALAD	ALAD	0.844254
ILMN_2657980	Faah	Faah	Faah	Faah	ENSMUSG00000034171	All_BEG_peak_2963 (+53215)	0	#N/A	MACS_peak_20864 (-23169)	0	#N/A	2399.09	2836	2549.3	1605.33	1510.87	1850.87	2399.09	2836	2549.3	1605.33	1510.87	1850.87	-39.0655	0.638081		0.924577	1.09296	0.982468	0.618673	0.582268	0.713301	-1.04719	-0.00032544	0.642117	-31.4263	11.2283	11.4696	11.3159	10.6487	10.5612	10.854	-1.57369	-6.55523	FAAH	FAAH	FAAH	1.0112
ILMN_3090728	Pkig	Pkig	Pkig	Pkig	ENSMUSG00000035268	All_BEG_peak_2496 (+12531), All_BEG_peak_2497 (+52558)	Kurimoto_peak_1492 (+12484), Kurimoto_peak_1493 (+13685)	MACS_peak_13481 (+4413), MACS_peak_13482 (+5684), MACS_peak_13483 (+39904), MACS_peak_13484 (+44746), MACS_peak_13485 (+61045)	MACS_peak_17815 (+4404), MACS_peak_17816 (+5736), MACS_peak_17817 (+18612), MACS_peak_17818 (+60977)	All_IRF_peak_1952 (+4476)	#N/A	1492.61	1443.5	1788.75	1063.28	882.621	1072.06	1492.61	1443.5	1788.75	1063.28	882.621	1072.06	-27.092	0.63874		0.947716	0.916534	1.13575	0.675116	0.560411	0.680692	1.0855	0.00032544	0.815041	-0.79874	10.5436	10.4954	10.8047	10.0543	9.78565	10.0662	-1.07443	-3.22107e-05	PKIG	PKIG	PKIG	0.853386
ILMN_2587638	C230080E09Rik	#N/A	C230080E09Rik	C230080E09Rik	#N/A	0	0	#N/A		0	#N/A	475.922	402.86	477.273	288.186	287.617	293.235	475.922	402.86	477.273	288.186	287.617	293.235	-14.8504	0.640857		1.05288	0.891247	1.05587	0.637554	0.636295	0.648724	-1.05604	-0.00032544	0.603921	-7.48758	8.89458	8.65414	8.89867	8.17086	8.16801	8.19591	1.00157	3.22107e-05	#N/A	?	#N/A	#N/A
ILMN_2834728	Prkcn	Prkd3	Prkd3	Prkd3	ENSMUSG00000024070	All_BEG_peak_1894 (+4771)	Kurimoto_peak_10011 (+4764), Kurimoto_peak_10010 (+77963)	MACS_peak_10208 (-10872)	MACS_peak_13458 (-10927), MACS_peak_13457 (-9748), MACS_peak_13456 (+31714)	0	#N/A	4314.84	3977.04	3823.25	2879.3	2539.19	2370.99	4314.84	3977.04	3823.25	2879.3	2539.19	2370.99	-39.5047	0.642955		1.06846	0.984812	0.94673	0.712984	0.628766	0.587116	1.0986	0.00032544	0.784294	-0.313851	12.0751	11.9575	11.9006	11.4915	11.3102	11.2113	1.03245	3.22107e-05	PRKD3	PRKD3	PRKD3	1.09455
ILMN_2913222	Efcab4a	Cracr2b	Cracr2b	Efcab4a	ENSMUSG00000048200	0	0	#N/A		0	#N/A	5945	5649.16	5412.2	2996.53	3781.89	4191.87	5945	5649.16	5412.2	2996.53	3781.89	4191.87	-26.0749	0.645069		1.04873	0.996537	0.954738	0.528601	0.667143	0.739465	1.06356	0.00032544	0.868937	-6.46e-06	12.5375	12.4638	12.402	11.5491	11.8849	12.0334	-1.04844	-3.22107e-05	#N/A	?	#N/A	#N/A
ILMN_2610771	Net1	Net1	Net1	Net1	ENSMUSG00000021215	All_BEG_peak_983 (-155)	Kurimoto_peak_7737 (-189)	#N/A	MACS_peak_7224 (+31396)	0	#N/A	1246.5	1282.3	1366.59	816.642	874.425	824.318	1246.5	1282.3	1366.59	816.642	874.425	824.318	-30.76	0.645734		0.959982	0.98755	1.05247	0.62893	0.673431	0.634842	-1.07718	-0.00032544	0.72805	-0.260804	10.2837	10.3245	10.4164	9.67356	9.77219	9.68706	-1.11458	-3.22107e-05	NET1	NET1	NET1	0.977978
ILMN_2734181	Acas2	Acss2	Acss2	Acss2	ENSMUSG00000027605	0	Kurimoto_peak_1457 (+51424)	#N/A	MACS_peak_17711 (+23170), MACS_peak_17712 (+67535)	All_IRF_peak_1934 (+23180)	#N/A	1155.03	1273.1	1104.18	775.776	780.341	726.669	1155.03	1273.1	1104.18	775.776	780.341	726.669	-29.4932	0.64626		0.980968	1.08125	0.937785	0.65887	0.662747	0.617163	1.2248	8.12631	0.911366	-6.46e-06	10.1737	10.3141	10.1088	9.5995	9.60796	9.50515	1.12699	3.22107e-05	ACSS2	ACSS2	ACSS2	1.07055
ILMN_1259294	1110001A23Rik	Tmem126b	Tmem126b	Tmem126b	ENSMUSG00000030614	0	0	MACS_peak_19425 (-6894)	MACS_peak_25819 (-6873)	0	#N/A	1011.11	1022.72	1194.55	756.354	708.787	625.37	1011.11	1022.72	1194.55	756.354	708.787	625.37	-28.1326	0.647542		0.939578	0.950372	1.11005	0.702849	0.658647	0.581131	1.03334	0.00032544	0.790454	-0.708078	9.98172	9.9982	10.2223	9.56292	9.46921	9.28857	1.04115	3.22107e-05	TMEM126B	TMEM126B	TMEM126B	1.11321
ILMN_2756665	Cbr2	Cbr2	Cbr2	Cbr2	ENSMUSG00000025150	0	0	MACS_peak_4551 (-1633)	MACS_peak_5941 (-1670)	0	#N/A	2905.45	3074.25	3206.74	1876.75	2223.04	1892.43	2905.45	3074.25	3206.74	1876.75	2223.04	1892.43	-35.3682	0.652289		0.948826	1.00395	1.04722	0.612887	0.725973	0.618008	1.28817	0.00032544	1.27666	6.46e-06	11.5045	11.586	11.6469	10.874	11.1183	10.886	1.33286	3.22107e-05	#N/A	?	#N/A	#N/A
ILMN_2430906	2310051E17Rik	Klf9	Klf9	Klf9	ENSMUSG00000033863	All_BEG_peak_2087 (-219)	Kurimoto_peak_10591 (-65056), Kurimoto_peak_10592 (-46064), Kurimoto_peak_10593 (-7784), Kurimoto_peak_10594 (+11048), Kurimoto_peak_10595 (+34114)	#N/A	MACS_peak_15041 (+64041)	0	#N/A	905.978	1003	1186.84	728.918	681.107	612.934	905.978	1003	1186.84	728.918	681.107	612.934	-15.9623	0.653448		0.877936	0.971956	1.15011	0.706357	0.660026	0.593962	-1.02737	-0.00032544	0.875775	-6.46e-06	9.82333	9.97011	10.2129	9.50961	9.41174	9.25959	1.16711	3.22107e-05	KLF9	KLF9	KLF9	1.0617
ILMN_2902979	Fas	Fas	Fas	Fas	ENSMUSG00000024778	All_BEG_peak_2115 (-3323)	0	MACS_peak_11528 (-28044), MACS_peak_11529 (-20263), MACS_peak_11530 (+49875), MACS_peak_11531 (+92088)	MACS_peak_15238 (-20243), MACS_peak_15239 (+92124), MACS_peak_15240 (+99456)	All_IRF_peak_1673 (-426)	#N/A	888.987	743.82	770.5	550.701	579.003	441.676	888.987	743.82	770.5	550.701	579.003	441.676	-22.0455	0.653841		1.1097	0.928495	0.9618	0.687429	0.722758	0.551336	1.75664	58.2825	1.09715	6.46e-06	9.79602	9.53881	9.58965	9.10513	9.17743	8.78685	1.03566	3.22107e-05	FAS	FAS	FAS	1.17091
ILMN_2584558	Pps	Inpp5k	Inpp5k	Inpp5k	ENSMUSG00000006127	0	0	#N/A	MACS_peak_4978 (+5747)	0	#N/A	2817.92	2086.74	2463.29	1539.58	1593.64	1689.19	2817.92	2086.74	2463.29	1539.58	1593.64	1689.19	-15.0824	0.654513		1.14737	0.849654	1.00298	0.62687	0.648882	0.687786	-1.12451	-0.00032544	0.818249	-1.31483	11.4604	11.027	11.2664	10.5883	10.6381	10.7221	1.00991	3.22107e-05	INPP5K	INPP5K	INPP5K	1.06584
ILMN_1251193	A630084D02Rik	Gm23410	Gm23410	Med23	ENSMUSG00000096809	0	Kurimoto_peak_6131 (-6606)	MACS_peak_2008 (+32126), MACS_peak_2009 (+33759), MACS_peak_2010 (+38977), MACS_peak_2011 (+41497)	MACS_peak_2588 (-101), MACS_peak_2589 (+33761), MACS_peak_2590 (+38994), MACS_peak_2591 (+41421)	0	#N/A	1879.08	1458.56	1932.02	1188.89	1262.16	998.447	1879.08	1458.56	1932.02	1188.89	1262.16	998.447	-14.9235	0.654596		1.06976	0.830353	1.09989	0.67683	0.718545	0.568413	1.10201	0.00032544	1.09925	6.46e-06	10.8758	10.5103	10.9159	10.2154	10.3017	9.96354	-1.0335	-3.22107e-05	#N/A	?	#N/A	#N/A
ILMN_2688639	Pxmp4	Pxmp4	Pxmp4	Pxmp4	ENSMUSG00000000876	0	0	MACS_peak_13397 (+6085)		0	#N/A	1477.15	1602.44	1811.77	963.133	1111.08	1130.98	1477.15	1602.44	1811.77	963.133	1111.08	1130.98	-29.4956	0.655274		0.905974	0.98282	1.11121	0.590714	0.681452	0.693656	-1.25064	-17.1021	0.986812	-6.46e-06	10.5286	10.6461	10.8232	9.91159	10.1177	10.1434	-1.08629	-3.22107e-05	PXMP4	PXMP4	PXMP4	0.883563
ILMN_2987863	Per2	Per2	Per2	Per2	ENSMUSG00000055866	0	0	MACS_peak_662 (-110)	MACS_peak_864 (-160)	All_IRF_peak_96 (-191)	#N/A	1404.93	1706.37	1495.45	786.037	1063.52	1177.3	1404.93	1706.37	1495.45	786.037	1063.52	1177.3	-15.0824	0.657049		0.914919	1.11122	0.973862	0.511882	0.692586	0.766678	-1.80305	-77.6877	1.04253	6.46e-06	10.4563	10.7367	10.5464	9.61845	10.0546	10.2013	-1.15215	-3.22107e-05	PER2	PER2	PER2	1.09422
ILMN_2986051	Ccbl1	Ccbl1	Ccbl1	Ccbl1	ENSMUSG00000039648	0	0	#N/A		0	#N/A	2951.39	2638.31	2393.33	1470.29	1827.33	1949.54	2951.39	2638.31	2393.33	1470.29	1827.33	1949.54	-25.2488	0.65729		1.10912	0.99147	0.899407	0.552531	0.686707	0.732631	-1.10083	-0.00032544	0.950736	-6.46e-06	11.5272	11.3654	11.2248	10.5219	10.8355	10.9289	-1.11518	-3.22107e-05	CCBL1	CCBL1	CCBL1	1.03058
ILMN_2740445	Nsbp1	Hmgn5	Hmgn5	Hmgn5	ENSMUSG00000031245	0	Kurimoto_peak_11101 (-60805), Kurimoto_peak_11100 (-1703)	#N/A		0	#N/A	1574.31	1718.44	1902.13	1280.67	1231.2	922.555	1574.31	1718.44	1902.13	1280.67	1231.2	922.555	-19.517	0.661119		0.909149	0.992386	1.09846	0.739577	0.711011	0.532768	-1.00943	-0.00032544	1.04044	6.46e-06	10.6205	10.7469	10.8934	10.3227	10.2659	9.84949	-1.02381	-3.22107e-05	HMGN5	HMGN5	HMGN5	0.910563
ILMN_3099758	Pi4k2b	Pi4k2b	Pi4k2b	Pi4k2b	ENSMUSG00000029186	0	0	#N/A		0	#N/A	1801.57	1526.54	1625.48	1108.86	1128.66	1049.8	1801.57	1526.54	1625.48	1108.86	1128.66	1049.8	-28.1937	0.663624		1.09107	0.924506	0.984425	0.67155	0.683541	0.63578	1.09668	0.00032544	0.609952	-47.591	10.815	10.576	10.6666	10.1149	10.1404	10.0359	1.13418	3.22107e-05	#N/A	?	#N/A	#N/A
ILMN_2720663	BC026645	Cracr2b	Cracr2b	Efcab4a	ENSMUSG00000048200	0	0	#N/A		0	#N/A	3473.77	3543.07	3370.42	2005.66	2317.03	2579.97	3473.77	3543.07	3370.42	2005.66	2317.03	2579.97	-30.3638	0.664531		1.00328	1.02329	0.973428	0.579266	0.669194	0.745135	-1.0491	-0.00032544	0.752092	-3.92396	11.7623	11.7908	11.7187	10.9699	11.1781	11.3331	-1.09216	-3.22107e-05	#N/A	?	#N/A	#N/A
ILMN_1237234	A530046H20Rik	Tarsl2	Tarsl2	Tarsl2	ENSMUSG00000030515	0	0	#N/A		0	#N/A	813.844	893.91	835.502	577.963	474.272	642.094	813.844	893.91	835.502	577.963	474.272	642.094	-18.0919	0.666205		0.960002	1.05445	0.98555	0.681759	0.559447	0.757408	1.14441	0.00032544	0.816951	-6.46e-06	9.66861	9.80399	9.7065	9.17483	8.88957	9.32664	-1.02272	-3.22107e-05	TARSL2	TARSL2	TARSL2	0.990831
ILMN_2669793	Ccnd1	Ccnd1	Ccnd1	Ccnd1	ENSMUSG00000070348	All_BEG_peak_3866 (-43012), All_BEG_peak_3865 (+1607)	Kurimoto_peak_4870 (-42665)	MACS_peak_20010 (-91021), MACS_peak_20009 (-89915), MACS_peak_20008 (-52068), MACS_peak_20007 (-50948), MACS_peak_20006 (-24236), MACS_peak_20005 (-1816)	MACS_peak_26604 (-90994), MACS_peak_26603 (-52083), MACS_peak_26602 (-50974), MACS_peak_26601 (-24261), MACS_peak_26600 (-23835), MACS_peak_26599 (-498), MACS_peak_26598 (-46), MACS_peak_26597 (+18037)	All_IRF_peak_3047 (+1581)	All_BEG_All_IRF1_overlapping_peak_54 (+1581)	2455.29	2840.17	2354.34	4002.37	4089.24	3354.91	2455.29	2840.17	2354.34	4002.37	4089.24	3354.91	25.9572	1.49632		0.962884	1.11382	0.923296	1.5696	1.60367	1.31569	1.00837	0.00032544	1.05245	6.46e-06	11.2617	11.4718	11.2011	11.9666	11.9976	11.7121	-1.03545	-3.22107e-05	CCND1	CCND1	CCND1	1.0574
ILMN_2749737	Dpp7	Dpp7	Dpp7	Dpp7	ENSMUSG00000026958	0	0	MACS_peak_12060 (-1501)		0	#N/A	1091.91	944.013	893.034	1414.38	1516.75	1455.32	1091.91	944.013	893.034	1414.38	1516.75	1455.32	22.0797	1.49761		1.1184	0.966909	0.914693	1.44868	1.55354	1.49062	-2.0633	-227.799	1.10808	6.46e-06	10.0926	9.88266	9.80257	10.466	10.5668	10.5071	-1.57598	-13.6149	DPP7	DPP7	DPP7	1.03374
ILMN_3103896	Timp1	Timp1	Timp1	Timp1	ENSMUSG00000001131	0	Kurimoto_peak_10890 (-6781)	#N/A		0	#N/A	19742.7	17070.9	16378.4	28889.2	24765.6	26040.5	19742.7	17070.9	16378.4	28889.2	24765.6	26040.5	27.5102	1.49826		1.11348	0.96279	0.923733	1.62934	1.39677	1.46867	1.12735	0.00032544	1.24551	6.46e-06	14.269	14.0593	13.9995	14.8182	14.596	14.6685	-1.11885	-3.22107e-05	TIMP1	TIMP1	TIMP1	0.891138
ILMN_3160369	Nos3as	Atg9b	Atg9b	Atg9b	ENSMUSG00000038295	0	0	#N/A		0	#N/A	1220.13	1348.98	957.153	1659.93	1699.65	1937.99	1220.13	1348.98	957.153	1659.93	1699.65	1937.99	14.3422	1.50232		1.03803	1.14766	0.814306	1.4122	1.44599	1.64877	1.33266	0.00032544	1.10515	6.46e-06	10.2528	10.3977	9.90261	10.6969	10.731	10.9203	1.06902	3.22107e-05	ATG9B	ATG9B	ATG9B	1.04013
ILMN_1245079	Adssl1	Adssl1	Adssl1	Adssl1	ENSMUSG00000011148	0	0	MACS_peak_5402 (-2636), MACS_peak_5403 (+9441)	MACS_peak_7126 (-2726), MACS_peak_7127 (+7584), MACS_peak_7128 (+9406), MACS_peak_7129 (+13117)	0	#N/A	1047.54	1124.03	1073.82	1824.48	1468.59	1584.04	1047.54	1124.03	1073.82	1824.48	1468.59	1584.04	23.2793	1.50279		0.968332	1.03904	0.992623	1.68653	1.35755	1.46427	-1.11099	-0.00032544	1.22038	6.46e-06	10.0328	10.1345	10.0685	10.8333	10.5202	10.6294	-1.06311	-3.22107e-05	ADSSL1	ADSSL1	ADSSL1	0.822108
ILMN_1226745	5730552M22Rik	Snx27	Snx27	Snx27	ENSMUSG00000028136	0	Kurimoto_peak_1927 (+3276)	MACS_peak_14308 (-29900), MACS_peak_14307 (-5599), MACS_peak_14306 (-423)	MACS_peak_18936 (-29921), MACS_peak_18935 (-28188), MACS_peak_18934 (-5581), MACS_peak_18933 (-427), MACS_peak_18932 (+18428)	0	#N/A	448.868	417.363	411.407	678.531	550.756	692.644	448.868	417.363	411.407	678.531	550.756	692.644	14.7046	1.50429		1.05398	0.980003	0.966018	1.59325	1.29322	1.62639	-1.36944	-9.08656	1.30559	1.12367	8.81015	8.70516	8.68442	9.40627	9.10527	9.43597	-1.02964	-3.22107e-05	SNX27	SNX27	SNX27	1.11828
ILMN_2971567	Ddx24	Ddx24	Ddx24	Ddx24	ENSMUSG00000041645	0	0	#N/A	MACS_peak_7031 (-146)	0	#N/A	5113.35	5713.13	5747.4	8285.29	7967.3	8689.68	5113.35	5713.13	5747.4	8285.29	7967.3	8689.68	28.3101	1.50491		0.925555	1.03412	1.04032	1.4997	1.44214	1.5729	1.10553	0.00032544	1.60587	56.814	12.3201	12.4801	12.4887	13.0163	12.9599	13.0851	1.08574	3.22107e-05	DDX24	DDX24	DDX24	1.19748
ILMN_2742592	Hist1h2bm	AC034285.4	AC034285.4	Hist1h2bl	ENSMUSG00000105924	0	0	#N/A		0	#N/A	3769.41	3809.48	3560.57	5044.37	5886.1	5843.04	3769.41	3809.48	3560.57	5044.37	5886.1	5843.04	27.8926	1.50577		1.01515	1.02594	0.958908	1.35851	1.5852	1.57361	-1.51431	-32.1385	1.49303	37.5846	11.8801	11.8954	11.7979	12.3005	12.5231	12.5125	-1.15563	-3.22107e-05	#N/A	?	#N/A	#N/A
ILMN_2944366	Hspb8	Hspb8	Hspb8	Hspb8	ENSMUSG00000041548	0	Kurimoto_peak_3362 (+12626)	#N/A		0	#N/A	875.567	933.099	851.823	1185.76	1277.02	1569.95	875.567	933.099	851.823	1185.76	1277.02	1569.95	14.8332	1.51579		0.9873	1.05217	0.960526	1.33708	1.43998	1.77029	1.21743	2.5989	1.29843	1.29511	9.77407	9.86589	9.73441	10.2116	10.3186	10.6165	-1.00395	-3.22107e-05	HSPB8	HSPB8	HSPB8	0.890692
ILMN_2504718	Trim34	Trim34b	Trim34b	Trim34a	ENSMUSG00000090215	All_BEG_peak_3771 (+1130)	Kurimoto_peak_4703 (+106), Kurimoto_peak_4704 (+1550)	MACS_peak_19595 (+14)	MACS_peak_26034 (+160), MACS_peak_26035 (+14463), MACS_peak_26036 (+20616)	All_IRF_peak_2961 (+7)	#N/A	935.363	836.567	898.433	1345.83	1328.7	1376.29	935.363	836.567	898.433	1345.83	1328.7	1376.29	23.3308	1.51696		1.05083	0.939835	1.00934	1.51197	1.49272	1.54618	1.31325	0.00032544	2.18351	22.6255	9.86938	9.70834	9.81127	10.3943	10.3758	10.4266	2.45433	12.3782	#N/A	TRIM22	TRIM22	1.19026
ILMN_2777471	H2-T23	#N/A	H2-T23	H2-T23	#N/A	All_BEG_peak_1815 (+52)	0	#N/A	MACS_peak_12951 (+145), MACS_peak_12950 (+969), MACS_peak_12949 (+7083)	All_IRF_peak_1431 (+32)	All_BEG_All_IRF1_overlapping_peak_452 (+32)	14916.4	13030.7	13521.5	19434.3	18860.3	24759.9	14916.4	13030.7	13521.5	19434.3	18860.3	24759.9	15.3303	1.52053		1.07911	0.942688	0.978201	1.40595	1.36442	1.79122	1.45209	12.4761	1.45767	33.6693	13.8646	13.6696	13.723	14.2463	14.2031	14.5957	1.68656	21.8477	#N/A	?	#N/A	#N/A
ILMN_2476267	H2-L	H2-D1	H2-D1	H2-D1	ENSMUSG00000073411	All_BEG_peak_1809 (+717)	Kurimoto_peak_9800 (+12291)	MACS_peak_9802 (-5576), MACS_peak_9803 (-4862), MACS_peak_9804 (-3818), MACS_peak_9805 (-237), MACS_peak_9806 (+38739)	MACS_peak_12920 (-5539), MACS_peak_12921 (-4904), MACS_peak_12922 (-3814), MACS_peak_12923 (-240), MACS_peak_12924 (+5212), MACS_peak_12925 (+6860), MACS_peak_12926 (+38632)	All_IRF_peak_1424 (-4982)	#N/A	12269	12098	13023.8	17743.4	18400.1	20722.9	12269	12098	13023.8	17743.4	18400.1	20722.9	30.7576	1.52086		0.98439	0.970663	1.04495	1.42361	1.4763	1.66267	1.19471	1.4245	1.16017	6.46e-06	13.5827	13.5625	13.6689	14.115	14.1674	14.3389	1.45603	25.1277	#N/A	?	#N/A	#N/A
ILMN_2697433	4732495E13Rik	Tmem184b	Tmem184b	Tmem184b	ENSMUSG00000009035	0	Kurimoto_peak_9074 (-8791)	MACS_peak_8304 (-11464), MACS_peak_8303 (-236), MACS_peak_8302 (+3020)	MACS_peak_10878 (-11457), MACS_peak_10877 (-10638), MACS_peak_10876 (-207), MACS_peak_10875 (+2943)	0	#N/A	5906.7	6030.8	5267.85	9833.78	9009.34	7380.71	5906.7	6030.8	5267.85	9833.78	9009.34	7380.71	19.0427	1.52417		1.02992	1.05156	0.918526	1.71466	1.57091	1.28693	-1.12622	-0.549485	1.14524	6.46e-06	12.5281	12.5581	12.363	13.2635	13.1372	12.8495	1.05894	3.22107e-05	TMEM184B	TMEM184B	TMEM184B	0.996462
ILMN_2961221	Slco2a1	Slco2a1	Slco2a1	Slco2a1	ENSMUSG00000032548	All_BEG_peak_4245 (-19735)	Kurimoto_peak_5899 (+21585)	#N/A	MACS_peak_29133 (-94690)	All_IRF_peak_3382 (-96712), All_IRF_peak_3383 (-84505), All_IRF_peak_3384 (-19774)	All_BEG_All_IRF1_overlapping_peak_683 (-19774)	2704.47	2746.95	2121.79	3580.28	3669.46	4304.24	2704.47	2746.95	2121.79	3580.28	3669.46	4304.24	22.2296	1.52564		1.07133	1.08816	0.840512	1.41827	1.4536	1.70505	-1.29607	-9.38322	0.820032	-2.54645	11.4011	11.4236	11.0511	11.8059	11.8414	12.0715	-1.06438	-3.22107e-05	SLCO2A1	SLCO2A1	SLCO2A1	1.11777
ILMN_2761205	Hspb8	Hspb8	Hspb8	Hspb8	ENSMUSG00000041548	0	Kurimoto_peak_3362 (+12626)	#N/A		0	#N/A	3601.55	4350.81	4184.57	6146.64	6611.39	5765.1	3601.55	4350.81	4184.57	6146.64	6611.39	5765.1	30.2752	1.52618		0.890229	1.07543	1.03434	1.51932	1.6342	1.42501	1.15254	0.242524	1.28056	0.0844163	11.8144	12.0871	12.0309	12.5856	12.6907	12.4931	-1.00319	-3.22107e-05	HSPB8	HSPB8	HSPB8	0.890692
ILMN_2699522	Dyrk3	Dyrk3	Dyrk3	Dyrk3	ENSMUSG00000016526	0	Kurimoto_peak_480 (-9817)	MACS_peak_879 (+27417), MACS_peak_878 (+34245)	MACS_peak_1130 (+27400), MACS_peak_1129 (+34218)	0	#N/A	3636.46	4023.06	3623.56	5861.27	5529.41	5854.23	3636.46	4023.06	3623.56	5861.27	5529.41	5854.23	30.3924	1.52838		0.96688	1.06967	0.96345	1.55842	1.47018	1.55655	1.15584	0.00032544	1.18201	6.46e-06	11.8283	11.9741	11.8232	12.517	12.4329	12.5153	-1.09067	-3.22107e-05	DYRK3	DYRK3	DYRK3	1.0703
ILMN_2742813	2310002L13Rik	Dynap	Dynap	2310002L13Rik	ENSMUSG00000024512	0	0	#N/A		0	#N/A	633.763	739.493	644.238	952.676	1033.72	1097.13	633.763	739.493	644.238	952.676	1033.72	1097.13	21.9678	1.5284		0.942402	1.09962	0.957977	1.41662	1.53714	1.63143	1	-0.00032544	0.765981	-6.46e-06	9.3078	9.53039	9.33145	9.89584	10.0136	10.0995	1	-3.22107e-05	DYNAP	?	DYNAP	0.922537
ILMN_1220813	BC023741	Dtx3l	Dtx3l	Dtx3l	ENSMUSG00000049502	All_BEG_peak_1628 (-16701)	Kurimoto_peak_9424 (-16888)	MACS_peak_8917 (-8016), MACS_peak_8916 (-272)	MACS_peak_11727 (+122)	All_IRF_peak_1276 (+205)	#N/A	4208.98	4049.89	4087.5	5887.43	6797.63	6233.08	4208.98	4049.89	4087.5	5887.43	6797.63	6233.08	30.9916	1.53228		1.02272	0.984069	0.993207	1.43056	1.65173	1.51455	1.11058	0.00032544	1.70139	10.8255	12.0393	11.9837	11.997	12.5234	12.7308	12.6057	1.62702	29.2764	DTX3L	DTX3L	DTX3L	1.39206
ILMN_2687165	Chst2	Chst2	Chst2	Chst2	ENSMUSG00000033350	0	0	#N/A		0	#N/A	1773.75	1746.73	1503.8	2452.66	2690.49	2563.7	1773.75	1746.73	1503.8	2452.66	2690.49	2563.7	28.7165	1.53392		1.05911	1.04297	0.897921	1.46449	1.6065	1.53079	-1.09796	-0.00032544	1.62079	6.46e-06	10.7926	10.7704	10.5544	11.2601	11.3937	11.324	-1.03672	-3.22107e-05	CHST2	CHST2	CHST2	1.16107
ILMN_2873822	Aebp1	Aebp1	Aebp1	Aebp1	ENSMUSG00000020473	0	0	#N/A		0	#N/A	2965.14	2391.06	2205.49	3804.4	3557.7	4244.06	2965.14	2391.06	2205.49	3804.4	3557.7	4244.06	19.9906	1.53486		1.17638	0.948622	0.874998	1.50935	1.41147	1.68377	1.30762	20.6332	1.41593	23.0296	11.5339	11.2234	11.1069	11.8935	11.7967	12.0512	1.04113	3.22107e-05	#N/A	?	#N/A	#N/A
ILMN_1228718	Sdc1	Sdc1	Sdc1	Sdc1	ENSMUSG00000020592	All_BEG_peak_807 (-41106)	Kurimoto_peak_7280 (-15921)	MACS_peak_4610 (+30752), MACS_peak_4611 (+58601), MACS_peak_4612 (+60604), MACS_peak_4613 (+93711)	MACS_peak_6045 (+30698), MACS_peak_6046 (+34204), MACS_peak_6047 (+55848), MACS_peak_6048 (+58546), MACS_peak_6049 (+60652), MACS_peak_6050 (+83217), MACS_peak_6051 (+93724)	0	#N/A	1711.19	1844.08	1757.81	3120.9	2581.79	2468.07	1711.19	1844.08	1757.81	3120.9	2581.79	2468.07	25.0743	1.53786		0.966212	1.04125	0.992538	1.7622	1.45779	1.39358	1.88993	50.1507	1.05451	6.46e-06	10.7408	10.8487	10.7796	11.6077	11.3342	11.2692	1.10723	3.22107e-05	SDC1	SDC1	SDC1	1.1618
ILMN_1224637	Foxq1	Foxq1	Foxq1	Foxq1	ENSMUSG00000038415	All_BEG_peak_1035 (-607)	Kurimoto_peak_7847 (-10884), Kurimoto_peak_7848 (-615)	MACS_peak_5713 (-84691), MACS_peak_5714 (-76552), MACS_peak_5715 (-51196)	MACS_peak_7559 (-84649), MACS_peak_7560 (-51239)	0	#N/A	3168.88	3782.93	3805.13	4988.27	5882.46	5679.25	3168.88	3782.93	3805.13	4988.27	5882.46	5679.25	30.9916	1.53854		0.883768	1.05502	1.06121	1.39118	1.64056	1.58388	-1.3293	-9.71754	1.19218	0.371873	11.6298	11.8853	11.8937	12.2843	12.5222	12.4715	1.20829	3.22107e-05	FOXQ1	FOXQ1	FOXQ1	0.834299
ILMN_2886618	Nbl1	Nbl1	Nbl1	Nbl1	ENSMUSG00000041120	0	Kurimoto_peak_2818 (+664)	#N/A		0	#N/A	622.492	632.129	681.501	1127.54	1028.97	830.231	622.492	632.129	681.501	1127.54	1028.97	830.231	14.9235	1.54264		0.964545	0.979476	1.05598	1.74711	1.59438	1.28643	1.14075	1.28653	1.24281	6.46e-06	9.28191	9.30407	9.41257	10.139	10.007	9.69737	-1.01388	-3.22107e-05	#N/A	?	#N/A	#N/A
ILMN_1239397	Hk2	Hk2	Hk2	Hk2	ENSMUSG00000000628	All_BEG_peak_3468 (-97648), All_BEG_peak_3467 (-32201)	Kurimoto_peak_3919 (-56750), Kurimoto_peak_3918 (-32197), Kurimoto_peak_3917 (+1558), Kurimoto_peak_3916 (+3625), Kurimoto_peak_3915 (+50386)	MACS_peak_18125 (-97775), MACS_peak_18124 (-89240), MACS_peak_18123 (-72286), MACS_peak_18122 (-61328), MACS_peak_18121 (-50012), MACS_peak_18120 (-47636), MACS_peak_18119 (-30688), MACS_peak_18118 (-23135), MACS_peak_18117 (+10414), MACS_peak_18116 (+58302)	MACS_peak_24097 (-97632), MACS_peak_24096 (-89202), MACS_peak_24095 (-87822), MACS_peak_24094 (-72285), MACS_peak_24093 (-61334), MACS_peak_24092 (-49961), MACS_peak_24091 (-47731), MACS_peak_24090 (-23152), MACS_peak_24089 (-2556), MACS_peak_24088 (+7738), MACS_peak_24087 (+10376), MACS_peak_24086 (+58055), MACS_peak_24085 (+58681), MACS_peak_24084 (+60210)	0	#N/A	3472.33	4338	3599.69	6263.28	6157.6	5282.74	3472.33	4338	3599.69	6263.28	6157.6	5282.74	28.1767	1.55159		0.912969	1.14058	0.946455	1.64679	1.619	1.38897	1.63992	51.704	1.05571	6.46e-06	11.7617	12.0828	11.8137	12.6127	12.5882	12.3671	1.17824	3.22107e-05	HK2	HK2	HK2	1.10076
ILMN_2462745	H2-L	H2-D1	H2-D1	H2-D1	ENSMUSG00000073411	All_BEG_peak_1809 (+717)	Kurimoto_peak_9800 (+12291)	MACS_peak_9802 (-5576), MACS_peak_9803 (-4862), MACS_peak_9804 (-3818), MACS_peak_9805 (-237), MACS_peak_9806 (+38739)	MACS_peak_12920 (-5539), MACS_peak_12921 (-4904), MACS_peak_12922 (-3814), MACS_peak_12923 (-240), MACS_peak_12924 (+5212), MACS_peak_12925 (+6860), MACS_peak_12926 (+38632)	All_IRF_peak_1424 (-4982)	#N/A	17875.6	16621	15516.6	24976.3	25879.3	26754.8	17875.6	16621	15516.6	24976.3	25879.3	26754.8	34.6531	1.5518		1.07225	0.996995	0.930752	1.49818	1.55235	1.60486	-1.02242	-0.00032544	1.01154	6.46e-06	14.1257	14.0207	13.9215	14.6083	14.6595	14.7075	1.23534	7.13288	#N/A	?	#N/A	#N/A
ILMN_2724545	Sbk	Sbk1	Sbk1	Sbk1	ENSMUSG00000042978	0	Kurimoto_peak_4788 (-30009), Kurimoto_peak_4789 (+2183), Kurimoto_peak_4790 (+78479)	MACS_peak_19835 (-61619), MACS_peak_19836 (+12313)	MACS_peak_26357 (-61591), MACS_peak_26358 (+12315)	0	#N/A	2392.75	2432.56	2407.2	3809.59	3676.36	3743.28	2392.75	2432.56	2407.2	3809.59	3676.36	3743.28	32.144	1.55261		0.992497	1.00901	0.998491	1.5802	1.52493	1.55269	1.09571	0.00032544	1.49443	5.2568	11.2245	11.2483	11.2331	11.8954	11.8441	11.8701	-1.08897	-3.22107e-05	SBK1	SBK1	SBK1	0.772673
ILMN_2476329	Whrn	Whrn	Whrn	Whrn	ENSMUSG00000039137	0	Kurimoto_peak_2466 (-2286), Kurimoto_peak_2465 (-405)	MACS_peak_15422 (+86475)	MACS_peak_20457 (+20552), MACS_peak_20456 (+86480)	0	#N/A	995.99	783.7	795.584	1469.6	1366.37	1164.41	995.99	783.7	795.584	1469.6	1366.37	1164.41	21.8529	1.55338		1.16025	0.912951	0.926796	1.71197	1.59172	1.35646	1.05907	0.00032544	1.36835	6.46e-06	9.95999	9.61416	9.63587	10.5212	10.4161	10.1854	1.05919	3.22107e-05	#N/A	DFNB31	DFNB31	1.09343
ILMN_2651715	Axl	Axl	Axl	Axl	ENSMUSG00000002602	0	0	#N/A	MACS_peak_25226 (+1564)	0	#N/A	7428.02	8028.21	6131.29	12059.4	10343.4	11140.5	7428.02	8028.21	6131.29	12059.4	10343.4	11140.5	26.5597	1.55383		1.03227	1.11567	0.85206	1.67589	1.43741	1.54818	-1.39243	-47.0523	1.04689	6.46e-06	12.8588	12.9709	12.582	13.5579	13.3364	13.4435	-1.05349	-3.22107e-05	AXL	AXL	AXL	1.78849
ILMN_1256359	Smox	Smox	Smox	Smox	ENSMUSG00000027333	0	Kurimoto_peak_1351 (-68908)	MACS_peak_13154 (-68166), MACS_peak_13155 (-65292), MACS_peak_13156 (-64796), MACS_peak_13157 (-61301), MACS_peak_13158 (-60615), MACS_peak_13159 (-55793), MACS_peak_13160 (-48450), MACS_peak_13161 (-13512), MACS_peak_13162 (-12793)	MACS_peak_17385 (-98894), MACS_peak_17386 (-68170), MACS_peak_17387 (-65318), MACS_peak_17388 (-64830), MACS_peak_17389 (-61316), MACS_peak_17390 (-60574), MACS_peak_17391 (-55769), MACS_peak_17392 (-48492), MACS_peak_17393 (-13535), MACS_peak_17394 (-12766), MACS_peak_17395 (+10245), MACS_peak_17396 (+13920), MACS_peak_17397 (+18088), MACS_peak_17398 (+25775), MACS_peak_17399 (+26700)	0	#N/A	1165.97	1228.85	1116.5	1553.78	1844.39	2062.39	1165.97	1228.85	1116.5	1553.78	1844.39	2062.39	21.0435	1.55513		0.996183	1.0499	0.953915	1.32751	1.57581	1.76206	1.03014	0.00032544	1.16947	6.46e-06	10.1873	10.2631	10.1248	10.6016	10.8489	11.0101	1.04686	3.22107e-05	SMOX	SMOX	SMOX	1.0097
ILMN_2595387	Rnf31	Rnf31	Rnf31	Irf9	ENSMUSG00000002325	0	0	MACS_peak_6993 (+638)	MACS_peak_9222 (+765)	0	#N/A	545.289	484.99	442.529	681.222	777.844	835.31	545.289	484.99	442.529	681.222	777.844	835.31	20.9015	1.55783		1.11071	0.987888	0.901398	1.3876	1.58441	1.70146	1.26193	2.87975	1.59302	4.94947	9.09088	8.92181	8.78963	9.41198	9.60334	9.70617	1.69458	47.3742	#N/A	?	#N/A	#N/A
ILMN_2790144	Tomm34	Tomm34	Tomm34	Tomm34	ENSMUSG00000018322	0	0	MACS_peak_13490 (+30023)	MACS_peak_17824 (-2985), MACS_peak_17823 (+29966)	0	#N/A	1015.18	855.965	742.052	1186.82	1327.03	1558.1	1015.18	855.965	742.052	1186.82	1327.03	1558.1	15.7063	1.55823		1.16544	0.982665	0.851891	1.36249	1.52345	1.78873	-1.15943	-3.09672	1.32805	2.56892	9.98752	9.74141	9.53538	10.2129	10.374	10.6056	-1.05111	-3.22107e-05	TOMM34	TOMM34	TOMM34	0.91883
ILMN_1227386	Aig1	#N/A	Aig1	Aig1	#N/A	0	Kurimoto_peak_6075 (-54397)	MACS_peak_1825 (-77714), MACS_peak_1824 (-66802), MACS_peak_1823 (+31146), MACS_peak_1822 (+36120), MACS_peak_1821 (+76531), MACS_peak_1820 (+92724), MACS_peak_1819 (+93364)	MACS_peak_2355 (-77762), MACS_peak_2354 (-66786), MACS_peak_2353 (-797), MACS_peak_2352 (+31127), MACS_peak_2351 (+36119), MACS_peak_2350 (+76475), MACS_peak_2349 (+93360)	0	#N/A	949.199	1124.91	989.623	1705.8	1704.02	1375.68	949.199	1124.91	989.623	1705.8	1704.02	1375.68	28.8968	1.56198		0.929454	1.10151	0.969036	1.67031	1.66857	1.34706	-1.32288	-27.2587	1.54019	6.20178	9.89057	10.1356	9.95073	10.7362	10.7347	10.4259	-1.07519	-3.22107e-05	AIG1	AIG1	AIG1	1.02548
ILMN_2904321	Akt3	Akt3	Akt3	Akt3	ENSMUSG00000019699	All_BEG_peak_273 (-89995)	Kurimoto_peak_684 (-89880), Kurimoto_peak_683 (-34224)	#N/A	MACS_peak_1930 (-12207), MACS_peak_1929 (-11734), MACS_peak_1928 (-9791)	All_IRF_peak_194 (-90005)	All_BEG_All_IRF1_overlapping_peak_190 (-90005)	1055.46	1311.47	976.574	1775.09	1944.75	1503.27	1055.46	1311.47	976.574	1775.09	1944.75	1503.27	18.8798	1.56217		0.947025	1.17673	0.876244	1.59273	1.74495	1.34883	1.22375	3.25204	1.09434	6.46e-06	10.0437	10.357	9.93159	10.7937	10.9254	10.5539	1.05032	3.22107e-05	AKT3	AKT3	AKT3	0.791833
ILMN_2688075	Cyp51	Cyp51	Cyp51	Cyp51	ENSMUSG00000001467	All_BEG_peak_3071 (+51430)	0	#N/A	MACS_peak_21568 (-82274)	All_IRF_peak_2424 (+99429)	#N/A	3181.36	3778.18	3324.24	5724.76	5034.51	5339.63	3181.36	3778.18	3324.24	5724.76	5034.51	5339.63	34.6237	1.56547		0.928072	1.10218	0.969753	1.67004	1.46868	1.55768	-1.01522	-0.00032544	1.05726	6.46e-06	11.6354	11.8835	11.6988	12.483	12.2976	12.3825	1.07115	3.22107e-05	#N/A	?	#N/A	#N/A
ILMN_2538422	LOC381683	Adap1	Adap1	Adap1	ENSMUSG00000056413	All_BEG_peak_3298 (+24940)	0	MACS_peak_17415 (+655), MACS_peak_17414 (+26342), MACS_peak_17413 (+38379)	MACS_peak_23093 (+688), MACS_peak_23092 (+14983), MACS_peak_23091 (+26304), MACS_peak_23090 (+31330), MACS_peak_23089 (+38368)	All_IRF_peak_2590 (+15000)	#N/A	716.442	768.77	712.793	1342.54	993.455	1114.69	716.442	768.77	712.793	1342.54	993.455	1114.69	16.5535	1.56992		0.977853	1.04927	0.972872	1.8324	1.35594	1.52141	1.14129	0.00032544	0.824014	-6.46e-06	9.48471	9.58641	9.47734	10.3908	9.95631	10.1224	-1.14531	-3.22107e-05	#N/A	?	#N/A	#N/A
ILMN_2678745	2300004C15Rik	Ubl7	Ubl7	Ubl7	ENSMUSG00000055720	0	Kurimoto_peak_5691 (+10066)	MACS_peak_21485 (-56472), MACS_peak_21486 (-36663), MACS_peak_21487 (-22688), MACS_peak_21488 (+6794), MACS_peak_21489 (+16914)	MACS_peak_28539 (-56507), MACS_peak_28540 (-36716), MACS_peak_28541 (-22697), MACS_peak_28542 (-20501), MACS_peak_28543 (+6863), MACS_peak_28544 (+14609), MACS_peak_28545 (+16807)	All_IRF_peak_3323 (-12047)	#N/A	752.644	827.509	954.957	1254.43	1362.89	1379.72	752.644	827.509	954.957	1254.43	1362.89	1379.72	26.7825	1.57668		0.890664	0.979258	1.13008	1.48447	1.61282	1.63274	1.03136	0.00032544	1.72974	61.4284	9.55582	9.69263	9.89929	10.2928	10.4125	10.4302	1.00677	3.22107e-05	UBL7	UBL7	UBL7	0.997099
ILMN_2719202	Hist1h2bf	AC034285.4	AC034285.4	Hist1h2bf	ENSMUSG00000105924	0	0	MACS_peak_5652 (+2944)	MACS_peak_7483 (+2992)	0	#N/A	3477.73	3624.37	3499.32	5512.83	5548.05	5679.11	3477.73	3624.37	3499.32	5512.83	5548.05	5679.11	36.2862	1.57903		0.984131	1.02563	0.990241	1.56003	1.56999	1.60708	-1.49213	-22.4897	1.62615	59.2445	11.7639	11.8235	11.7729	12.4286	12.4378	12.4714	-1.17571	-3.22107e-05	#N/A	?	#N/A	#N/A
ILMN_2700608	Stx1a	Stx1a	Stx1a	Stx1a	ENSMUSG00000007207	0	0	#N/A		0	#N/A	864.301	794.659	586.894	1120.97	1177.72	1258.35	864.301	794.659	586.894	1120.97	1177.72	1258.35	16.1715	1.58383		1.15453	1.0615	0.78397	1.49739	1.5732	1.6809	-1.03925	-0.00032544	1.08519	6.46e-06	9.75539	9.63419	9.19696	10.1305	10.2018	10.2973	1.00947	3.22107e-05	STX1A	STX1A	STX1A	0.823781
ILMN_2717127	Ddx58	Ddx58	Ddx58	Ddx58	ENSMUSG00000040296	0	Kurimoto_peak_2350 (+914), Kurimoto_peak_2349 (+18679)	MACS_peak_15147 (-15), MACS_peak_15146 (+83546)	MACS_peak_20086 (-4465), MACS_peak_20085 (+430), MACS_peak_20084 (+3053)	All_IRF_peak_2247 (-17)	#N/A	1346.57	1298.09	1274.23	2233.01	2196.54	1782.62	1346.57	1298.09	1274.23	2233.01	2196.54	1782.62	32.5534	1.58518		1.03083	0.993719	0.975454	1.70942	1.6815	1.36463	1.08751	0.00032544	2.33553	5.81247	10.3951	10.3422	10.3154	11.1248	11.101	10.7998	1.09693	3.22107e-05	DDX58	DDX58	DDX58	1.61896
ILMN_2642969	Centb1	mmu-mir-6924	mmu-mir-6924	Kctd11	ENSMUSG00000104996	0	0	#N/A		0	#N/A	362.16	403.13	293.036	643.868	540.447	495.077	362.16	403.13	293.036	643.868	540.447	495.077	14.7759	1.58684		1.0266	1.14274	0.83066	1.82515	1.53199	1.40338	1.21421	0.00032544	1.06348	6.46e-06	8.50048	8.6551	8.19494	9.33062	9.07801	8.95151	1.00936	3.22107e-05	#N/A	?	#N/A	#N/A
ILMN_2705097	Deadc1	Adat2	Adat2	Adat2	ENSMUSG00000019808	0	Kurimoto_peak_6072 (+1726)	MACS_peak_1815 (+229)	MACS_peak_2346 (+254)	0	#N/A	2204.47	2343.86	2498.23	4288.5	3669.66	3224.07	2204.47	2343.86	2498.23	4288.5	3669.66	3224.07	23.3206	1.5869		0.938529	0.997875	1.0636	1.82578	1.56232	1.37261	1.08674	0.00032544	1.60554	39.9485	11.1062	11.1947	11.2867	12.0663	11.8414	11.6547	-1.05204	-3.22107e-05	ADAT2	ADAT2	ADAT2	0.973092
ILMN_2441635	Tomm34	Tomm34	Tomm34	Tomm34	ENSMUSG00000018322	0	0	MACS_peak_13490 (+30023)	MACS_peak_17824 (-2985), MACS_peak_17823 (+29966)	0	#N/A	985.402	855.988	897.592	1337.4	1349.96	1663.37	985.402	855.988	897.592	1337.4	1349.96	1663.37	28.2799	1.58845		1.07931	0.937561	0.98313	1.46485	1.4786	1.82189	-1.16471	-2.23934	1.37223	14.66	9.94457	9.74145	9.80992	10.3852	10.3987	10.6999	-1.03431	-3.22107e-05	TOMM34	TOMM34	TOMM34	0.91883
ILMN_2503715	Ttc7b	Ttc7b	Ttc7b	Ttc7b	ENSMUSG00000033530	All_BEG_peak_936 (-33017)	Kurimoto_peak_7639 (-16009)	MACS_peak_5305 (-7622), MACS_peak_5304 (+12053), MACS_peak_5303 (+15251), MACS_peak_5302 (+94366)	MACS_peak_6979 (-7680), MACS_peak_6978 (-5296), MACS_peak_6977 (+12051), MACS_peak_6976 (+94371)	0	#N/A	505.176	443.77	487.404	824.487	743.195	721.897	505.176	443.77	487.404	824.487	743.195	721.897	23.6453	1.59403		1.05512	0.926871	1.01801	1.72205	1.55226	1.50777	-1.13918	-1.2638	1.08719	6.46e-06	8.98064	8.79367	8.92897	9.68735	9.5376	9.49565	1.12229	3.22107e-05	TTC7B	TTC7B	TTC7B	1.03727
ILMN_2914843	Psmb10	Psmb10	Psmb10	Psmb10	ENSMUSG00000031897	All_BEG_peak_4027 (+329)	Kurimoto_peak_5295 (+245)	#N/A	MACS_peak_27523 (+265)	All_IRF_peak_3168 (+241)	All_BEG_All_IRF1_overlapping_peak_124 (+241)	3933.14	4117.17	4339.53	6849.55	6414.04	6556.53	3933.14	4117.17	4339.53	6849.55	6414.04	6556.53	39.0531	1.59971		0.952347	0.996906	1.05075	1.65851	1.55306	1.58756	1.27695	17.1176	1.31309	6.46e-06	11.9415	12.0074	12.0833	12.7418	12.647	12.6787	1.14203	3.22107e-05	PSMB10	PSMB10	PSMB10	1.05641
ILMN_2626939	Daxx	Daxx	Daxx	Daxx	ENSMUSG00000002307	0	0	MACS_peak_9752 (-6967), MACS_peak_9753 (+698)	MACS_peak_12854 (-6756), MACS_peak_12855 (-6087), MACS_peak_12856 (+529)	0	#N/A	1797.36	1884.24	1702.67	2519.89	3094.72	3010.86	1797.36	1884.24	1702.67	2519.89	3094.72	3010.86	36.7789	1.60198		1.00145	1.04986	0.948689	1.40403	1.72431	1.67759	-1.03606	-0.00032544	1.74787	1.86253	10.8117	10.8798	10.7336	11.2991	11.5956	11.556	1.09354	3.22107e-05	DAXX	DAXX	DAXX	1.0762
ILMN_1228631	Nkd2	Nkd2	Nkd2	Nkd2	ENSMUSG00000021567	0	Kurimoto_peak_8090 (+60549), Kurimoto_peak_8089 (+69278)	MACS_peak_6190 (+43845), MACS_peak_6189 (+56216)	MACS_peak_8148 (+40397), MACS_peak_8147 (+43977), MACS_peak_8146 (+56218)	0	#N/A	3614.8	3388.31	2816.06	5417.49	5951.09	4384.97	3614.8	3388.31	2816.06	5417.49	5951.09	4384.97	19.2159	1.60437		1.10441	1.03521	0.860376	1.65518	1.81821	1.33972	1.18093	0.00032544	1.21165	6.46e-06	11.8197	11.7263	11.4595	12.4034	12.5389	12.0984	1.08068	3.22107e-05	NKD2	NKD2	NKD2	0.899458
ILMN_2681984	1300018I05Rik	Cmtr1	Cmtr1	Ftsjd2	ENSMUSG00000024019	All_BEG_peak_1777 (+151)	Kurimoto_peak_9753 (-6714), Kurimoto_peak_9754 (+278)	MACS_peak_9716 (+34)	MACS_peak_12802 (+1)	All_IRF_peak_1400 (+69)	All_BEG_All_IRF1_overlapping_peak_781 (+69)	6081.65	6218.43	5569.69	10227.4	9971.19	8475.77	6081.65	6218.43	5569.69	10227.4	9971.19	8475.77	40.1977	1.60463		1.02099	1.04396	0.935047	1.71699	1.67398	1.42292	1.15092	3.64073	1.33701	10.1281	12.5702	12.6023	12.4434	13.3202	13.2836	13.0491	1.10493	3.22107e-05	CMTR1	CMTR1	CMTR1	1.23436
ILMN_2635784	Gpc1	Gpc1	Gpc1	Gpc1	ENSMUSG00000034220	0	Kurimoto_peak_380 (-81843), Kurimoto_peak_381 (-10202), Kurimoto_peak_382 (+1572)	MACS_peak_677 (-89155), MACS_peak_678 (-31815)	MACS_peak_880 (-82058), MACS_peak_881 (-31800)	All_IRF_peak_97 (-56633)	#N/A	5123.11	5628.95	4115.51	8341.95	7734.35	7801.79	5123.11	5628.95	4115.51	8341.95	7734.35	7801.79	27.4163	1.60605		1.03375	1.13582	0.830434	1.68325	1.56065	1.57426	1.17026	5.17159	1.09833	6.46e-06	12.3228	12.4587	12.0069	13.0262	12.9171	12.9296	1.00546	3.22107e-05	GPC1	GPC1	GPC1	1.15805
ILMN_1217646	1500032H18Rik	Mitd1	Mitd1	Mitd1	ENSMUSG00000026088	0	0	MACS_peak_134 (+154)	MACS_peak_200 (+295)	All_IRF_peak_31 (+269)	#N/A	4158.76	3719.54	4189.53	7630.17	5723.15	6052.78	4158.76	3719.54	4189.53	7630.17	5723.15	6052.78	20.0773	1.60808		1.03385	0.924659	1.04149	1.89682	1.42274	1.50469	1.01392	0.00032544	1.78208	18.9175	12.0219	11.8609	12.0326	12.8975	12.4826	12.5634	1.15778	3.22107e-05	MITD1	MITD1	MITD1	1.00559
ILMN_3104094	2610208M17Rik	Aida	Aida	Aida	ENSMUSG00000042901	0	0	#N/A		0	#N/A	2819.66	3071.53	2616.76	4552.03	4368.73	4787.5	2819.66	3071.53	2616.76	4552.03	4368.73	4787.5	39.4974	1.61123		0.994245	1.08306	0.922699	1.6051	1.54046	1.68813	1.02337	0.00032544	1.18542	6.46e-06	11.4613	11.5847	11.3536	12.1523	12.093	12.2251	1.04881	3.22107e-05	AIDA	AIDA	AIDA	1.12762
ILMN_2670508	H2-M3	H2-M3	H2-M3	H2-M3	ENSMUSG00000016206	0	Kurimoto_peak_9827 (+566)	MACS_peak_9838 (+75)	MACS_peak_12965 (+752)	All_IRF_peak_1439 (+694)	#N/A	687.604	674.466	551.146	1113.32	933.212	1038.9	687.604	674.466	551.146	1113.32	933.212	1038.9	28.4782	1.61269		1.07819	1.05759	0.864219	1.74573	1.46331	1.62903	1.18022	0.00032544	1.40058	2.60291	9.42543	9.3976	9.10629	10.1207	9.86606	10.0208	1.00534	3.22107e-05	#N/A	?	#N/A	#N/A
ILMN_3006767	Mlkl	Mlkl	Mlkl	Mlkl	ENSMUSG00000012519	All_BEG_peak_4042 (-273)	Kurimoto_peak_5323 (-253), Kurimoto_peak_5322 (+18479)	MACS_peak_20782 (-145)	MACS_peak_27621 (-5150), MACS_peak_27620 (-849), MACS_peak_27619 (+137)	0	#N/A	3665.73	3631.11	3245.31	6044.19	5485.5	5522.02	3665.73	3631.11	3245.31	6044.19	5485.5	5522.02	40.8075	1.61748		1.04316	1.03331	0.923525	1.72	1.56102	1.57141	-1.5899	-21.425	1.30307	11.0759	11.8399	11.8262	11.6641	12.5613	12.4214	12.431	1.32766	3.22107e-05	MLKL	MLKL	MLKL	1.12596
ILMN_2506489	Nav1	Nav1	Nav1	Nav1	ENSMUSG00000009418	0	Kurimoto_peak_514 (-47018)	MACS_peak_959 (-95565), MACS_peak_958 (-74258), MACS_peak_957 (-52289), MACS_peak_956 (-48451), MACS_peak_955 (-46204), MACS_peak_954 (-34722), MACS_peak_953 (-32160), MACS_peak_952 (-8848)	MACS_peak_1239 (-95548), MACS_peak_1238 (-84655), MACS_peak_1237 (-74372), MACS_peak_1236 (-67753), MACS_peak_1235 (-52298), MACS_peak_1234 (-48428), MACS_peak_1233 (-46242), MACS_peak_1232 (-44729), MACS_peak_1231 (-34738), MACS_peak_1230 (-32170), MACS_peak_1229 (-8813)	0	#N/A	658.804	613.322	549.461	915.232	1078.28	952.884	658.804	613.322	549.461	915.232	1078.28	952.884	29.17	1.61749		1.08499	1.01009	0.904916	1.50731	1.77584	1.56932	1.05669	0.00032544	1.31751	6.46e-06	9.3637	9.2605	9.10187	9.83799	10.0745	9.89616	1.06945	3.22107e-05	NAV1	NAV1	NAV1	1.03172
ILMN_2654754	Gp38	Pdpn	Pdpn	Pdpn	ENSMUSG00000028583	0	Kurimoto_peak_2858 (+71332)	MACS_peak_16123 (-5636), MACS_peak_16122 (+10937), MACS_peak_16121 (+21155), MACS_peak_16120 (+22097), MACS_peak_16119 (+27771), MACS_peak_16118 (+60281)	MACS_peak_21385 (-5627), MACS_peak_21384 (+7988), MACS_peak_21383 (+10939), MACS_peak_21382 (+21160), MACS_peak_21381 (+22072), MACS_peak_21380 (+27752)	0	#N/A	5993.87	5467.19	4942.41	10117.9	8190.48	8289.27	5993.87	5467.19	4942.41	10117.9	8190.48	8289.27	37.6001	1.62146		1.09621	0.999884	0.903909	1.85044	1.49794	1.51601	1.10799	0.00032544	1.64605	12.0448	12.5493	12.4166	12.271	13.3046	12.9997	13.017	-1.11271	-3.22107e-05	PDPN	PDPN	PDPN	0.962156
ILMN_1222194	Tln2	Tln2	Tln2	Tln2	ENSMUSG00000052698	0	Kurimoto_peak_5761 (-74806)	#N/A		0	#N/A	407.735	363.087	340.763	594.466	551.985	656.078	407.735	363.087	340.763	594.466	551.985	656.078	21.7238	1.62159		1.10041	0.979918	0.919668	1.60438	1.48973	1.77066	-1.07957	-0.00032544	2.06192	45.244	8.67149	8.50417	8.41262	9.21545	9.10849	9.35772	1.01538	3.22107e-05	TLN2	TLN2	TLN2	1.09151
ILMN_2813830	Nt5e	Nt5e	Nt5e	Nt5e	ENSMUSG00000032420	All_BEG_peak_4229 (+70870)	Kurimoto_peak_5849 (-8251), Kurimoto_peak_5850 (+4954), Kurimoto_peak_5851 (+61423), Kurimoto_peak_5852 (+70894)	MACS_peak_21824 (-54111), MACS_peak_21825 (-51275), MACS_peak_21826 (+76720)	MACS_peak_28989 (-54155), MACS_peak_28990 (-51271), MACS_peak_28991 (-50378), MACS_peak_28992 (-29237), MACS_peak_28993 (+52694), MACS_peak_28994 (+76652)	0	#N/A	9870.91	10921.3	9062.59	16249.4	15990.3	16245.4	9870.91	10921.3	9062.59	16249.4	15990.3	16245.4	43.0834	1.62403		0.991893	1.09744	0.910668	1.63285	1.60681	1.63244	1.12565	0.00032544	0.968177	-6.46e-06	13.269	13.4149	13.1457	13.9881	13.9649	13.9877	-1.02751	-3.22107e-05	NT5E	NT5E	NT5E	1.01878
ILMN_1259400	Lsp1	Lsp1	Lsp1	Lsp1	ENSMUSG00000018819	0	0	MACS_peak_19988 (-2876)	MACS_peak_26569 (-12485), MACS_peak_26570 (-2875)	0	#N/A	836.765	707.979	565.666	1197.88	1086.87	1146.31	836.765	707.979	565.666	1197.88	1086.87	1146.31	19.0465	1.62578		1.18948	1.00641	0.804108	1.70281	1.54501	1.62951	1.32371	16.1718	1.44685	10.8255	9.70868	9.46756	9.14381	10.2263	10.086	10.1628	1.02994	3.22107e-05	LSP1	LSP1	LSP1	1.20636
ILMN_2737390	Moxd1	Moxd1	Moxd1	Moxd1	ENSMUSG00000020000	0	Kurimoto_peak_6125 (-63746), Kurimoto_peak_6126 (+75249)	MACS_peak_1999 (-57665), MACS_peak_2000 (-50138)	MACS_peak_2579 (-58815), MACS_peak_2580 (-57614), MACS_peak_2581 (-50115)	0	#N/A	2238.4	1642.49	1555.13	3184.54	3074.8	2610.06	2238.4	1642.49	1555.13	3184.54	3074.8	2610.06	20.0551	1.6316		1.23532	0.906449	0.858236	1.75747	1.69691	1.44043	1.00673	0.00032544	1.37308	6.46e-06	11.1282	10.6817	10.6028	11.6369	11.5863	11.3499	-1.33697	-3.22107e-05	MOXD1	MOXD1	MOXD1	1.16627
ILMN_3155492	Tapbp	Tapbp	Tapbp	Tapbp	ENSMUSG00000024308	All_BEG_peak_1794 (+316)	Kurimoto_peak_9787 (+311)	MACS_peak_9754 (-3381), MACS_peak_9755 (+257)	MACS_peak_12857 (-3380), MACS_peak_12858 (+881)	All_IRF_peak_1408 (+332)	All_BEG_All_IRF1_overlapping_peak_782 (+332)	281.123	364.018	319.45	455.15	511.102	613.097	281.123	364.018	319.45	455.15	511.102	613.097	16.0794	1.63732		0.874329	1.13214	0.99353	1.41557	1.58959	1.90681	-1.01117	-0.00032544	1.0855	6.46e-06	8.13506	8.50787	8.31945	8.8302	8.99747	9.25997	1.2568	3.22107e-05	TAPBP	TAPBP	TAPBP	1.07883
ILMN_2661214	Krt1-17	Krt17	Krt17	Krt17	ENSMUSG00000035557	0	0	#N/A		0	#N/A	10063.4	9874.61	8684.65	18068.3	16361.1	12438.9	10063.4	9874.61	8684.65	18068.3	16361.1	12438.9	14.4219	1.63745		1.05476	1.03498	0.910258	1.89378	1.71484	1.30374	1.19425	0.00032544	1.11485	6.46e-06	13.2968	13.2695	13.0843	14.1412	13.998	13.6026	-1.17048	-3.22107e-05	KRT17	KRT17	KRT17	1.6311
ILMN_2618714	Pdgfb	Pdgfb	Pdgfb	Pdgfb	ENSMUSG00000000489	0	Kurimoto_peak_9084 (-62311), Kurimoto_peak_9083 (-50249), Kurimoto_peak_9082 (-48402), Kurimoto_peak_9081 (-228)	MACS_peak_8309 (-57369), MACS_peak_8308 (-11073)	MACS_peak_10885 (-57398), MACS_peak_10884 (-27514), MACS_peak_10883 (-15791), MACS_peak_10882 (-11032)	0	#N/A	4691.43	5280.56	3804.27	7604.22	7835.15	7149.94	4691.43	5280.56	3804.27	7604.22	7835.15	7149.94	29.2873	1.63973		1.02163	1.14993	0.82844	1.65594	1.70623	1.55701	-1.25231	-6.97978	0.907765	-6.46e-06	12.1958	12.3665	11.8934	12.8926	12.9357	12.8037	-1.04716	-3.22107e-05	PDGFB	PDGFB	PDGFB	0.88202
ILMN_2443794	6230416J20Rik	Haus6	Haus6	Haus6	ENSMUSG00000038047	0	0	MACS_peak_15508 (-13588), MACS_peak_15507 (-8601)	MACS_peak_20563 (-13589), MACS_peak_20562 (-8586), MACS_peak_20561 (-82)	All_IRF_peak_2304 (-25966)	#N/A	341.538	322.241	238.722	524.152	457.908	498.19	341.538	322.241	238.722	524.152	457.908	498.19	14.7061	1.64016		1.13531	1.07116	0.793536	1.74233	1.52213	1.65603	-1.12494	-0.00032544	1.41544	5.34741	8.4159	8.332	7.89919	9.03384	8.83891	8.96055	-1.15793	-3.22107e-05	HAUS6	HAUS6	HAUS6	1.01403
ILMN_1249708	Ddx24	Ddx24	Ddx24	Ddx24	ENSMUSG00000041645	0	0	#N/A	MACS_peak_7031 (-146)	0	#N/A	2581	3031.92	2629.81	4064.47	4534.8	4928.6	2581	3031.92	2629.81	4064.47	4534.8	4928.6	42.9526	1.64119		0.939374	1.10349	0.957139	1.47929	1.65047	1.7938	1.04722	0.00032544	1.54707	44.5736	11.3337	11.566	11.3607	11.9889	12.1468	12.267	1.15931	3.22107e-05	DDX24	DDX24	DDX24	1.19748
ILMN_2501267	Tmc7	Tmc7	Tmc7	Tmc7	ENSMUSG00000042246	0	Kurimoto_peak_4752 (-7886), Kurimoto_peak_4751 (+4623)	#N/A		0	#N/A	614.712	468.799	438.524	731.556	896.813	870.983	614.712	468.799	438.524	731.556	896.813	870.983	19.33	1.64211		1.21163	0.924024	0.86435	1.44193	1.76766	1.71675	1.03173	0.00032544	1.61828	8.67823	9.26377	8.87283	8.77651	9.51482	9.80866	9.7665	-1.00842	-3.22107e-05	TMC7	TMC7	TMC7	1.11376
ILMN_2636285	Nt5e	Nt5e	Nt5e	Nt5e	ENSMUSG00000032420	All_BEG_peak_4229 (+70870)	Kurimoto_peak_5849 (-8251), Kurimoto_peak_5850 (+4954), Kurimoto_peak_5851 (+61423), Kurimoto_peak_5852 (+70894)	MACS_peak_21824 (-54111), MACS_peak_21825 (-51275), MACS_peak_21826 (+76720)	MACS_peak_28989 (-54155), MACS_peak_28990 (-51271), MACS_peak_28991 (-50378), MACS_peak_28992 (-29237), MACS_peak_28993 (+52694), MACS_peak_28994 (+76652)	0	#N/A	1470.92	1476.33	1899.43	3077.63	2446.57	2438.21	1470.92	1476.33	1899.43	3077.63	2446.57	2438.21	22.9826	1.64286		0.910473	0.913818	1.17571	1.90499	1.51438	1.5092	1.18528	0.00032544	1.03832	6.46e-06	10.5225	10.5278	10.8913	11.5876	11.2565	11.2516	1.12038	3.22107e-05	NT5E	NT5E	NT5E	1.01878
ILMN_1233455	Olfml3	Olfml3	Olfml3	Olfml3	ENSMUSG00000027848	0	0	MACS_peak_14436 (-467), MACS_peak_14435 (+3142), MACS_peak_14434 (+9852), MACS_peak_14433 (+42311)	MACS_peak_19107 (-1545), MACS_peak_19106 (-450), MACS_peak_19105 (+3081), MACS_peak_19104 (+9883), MACS_peak_19103 (+42357), MACS_peak_19102 (+54156), MACS_peak_19101 (+97641)	0	#N/A	1893.76	1778.65	1435.27	3192.31	2774.79	2441.89	1893.76	1778.65	1435.27	3192.31	2774.79	2441.89	26.4267	1.64634		1.1123	1.04469	0.843008	1.87501	1.62978	1.43424	1.06816	0.00032544	1.42148	24.4788	10.887	10.7966	10.4871	11.6404	11.4382	11.2538	-1.06732	-3.22107e-05	OLFML3	OLFML3	OLFML3	1.50134
ILMN_2967266	Fxyd5	Fxyd5	Fxyd5	Fxyd5	ENSMUSG00000009687	0	Kurimoto_peak_4406 (+35016)	MACS_peak_19006 (+9899), MACS_peak_19005 (+33706), MACS_peak_19004 (+39000), MACS_peak_19003 (+41075)	MACS_peak_25293 (+9935), MACS_peak_25292 (+32760), MACS_peak_25291 (+33715), MACS_peak_25290 (+38993), MACS_peak_25289 (+46086)	0	#N/A	2583.18	2544.95	2055.13	3842.89	3909.33	4079.12	2583.18	2544.95	2055.13	3842.89	3909.33	4079.12	37.8957	1.64707		1.07883	1.06287	0.8583	1.60493	1.63268	1.70359	-1.15519	-0.809342	1.13506	6.46e-06	11.3349	11.3134	11.005	11.908	11.9327	11.994	-1.00592	-3.22107e-05	#N/A	?	#N/A	#N/A
ILMN_2891646	Hist1h2bm	AL589651.2	AL589651.2	Hist1h2bm	ENSMUSG00000105238	0	Kurimoto_peak_7802 (+7002)	#N/A		0	#N/A	933.906	1108.57	1073.27	1710.49	1514.53	1915.07	933.906	1108.57	1073.27	1710.49	1514.53	1915.07	38.5703	1.64972		0.899213	1.06739	1.0334	1.64695	1.45827	1.84393	-1.6506	-40.8527	1.61101	47.8553	9.86713	10.1145	10.0678	10.7402	10.5647	10.9032	-1.17631	-0.164199	#N/A	?	#N/A	#N/A
ILMN_1214953	Rusc2	Rusc2	Rusc2	Rusc2	ENSMUSG00000035969	0	0	MACS_peak_15177 (-20), MACS_peak_15178 (+2316), MACS_peak_15179 (+38235)	MACS_peak_20128 (+29), MACS_peak_20129 (+1429), MACS_peak_20130 (+2266)	All_IRF_peak_2251 (+73)	#N/A	787.263	814.055	652.494	1424.31	1283.81	1010.43	787.263	814.055	652.494	1424.31	1283.81	1010.43	16.8606	1.64989		1.04791	1.08357	0.86852	1.89587	1.70885	1.34496	-1.00167	-0.00032544	1.27554	4.55806	9.6207	9.66898	9.34982	10.476	10.3262	9.98075	1.08883	3.22107e-05	RUSC2	RUSC2	RUSC2	1.17679
ILMN_1241194	9030013K10Rik	#N/A	9030013K10Rik	9030013K10Rik	#N/A	0	0	#N/A		0	#N/A	202.582	232.439	238.317	431.061	346.606	333.762	202.582	232.439	238.317	431.061	346.606	333.762	13.802	1.65062		0.902586	1.03561	1.0618	1.92055	1.54427	1.48705	1.20848	0.00032544	1.15837	6.46e-06	7.66236	7.86071	7.89674	8.75175	8.43715	8.38268	1.17955	3.22107e-05	#N/A	?	#N/A	#N/A
ILMN_2669856	9930023K05Rik	Plekhs1	Plekhs1	9930023K05Rik	ENSMUSG00000035818	0	0	#N/A		0	#N/A	1123.27	1120.82	1126.57	2095.84	1820.31	1652.1	1123.27	1120.82	1126.57	2095.84	1820.31	1652.1	39.2945	1.65198		0.99975	0.997563	1.00269	1.86537	1.62013	1.47042	1.80215	0.00032544	1.17935	6.46e-06	10.1335	10.1303	10.1377	11.0333	10.83	10.6901	1.26936	3.22107e-05	PLEKHS1	PLEKHS1	PLEKHS1	1.19979
ILMN_2596560	Rpel1	Phactr1	Phactr1	Phactr1	ENSMUSG00000054728	0	0	#N/A		0	#N/A	415.45	350.132	343.356	654.797	624.466	553.579	415.45	350.132	343.356	654.797	624.466	553.579	24.1923	1.65279		1.12391	0.947209	0.928878	1.77142	1.68936	1.49759	-1.11928	-0.00032544	1.32022	0.0141446	8.69853	8.45176	8.42356	9.3549	9.28648	9.11265	-1.06364	-3.22107e-05	PHACTR1	?	PHACTR1	0.95477
ILMN_3132186	Pcyt1b	Pcyt1b	Pcyt1b	Pcyt1b	ENSMUSG00000035246	0	0	MACS_peak_22428 (+14316), MACS_peak_22429 (+19754)	MACS_peak_29809 (+14300), MACS_peak_29810 (+19821)	0	#N/A	571.894	619.705	541.507	1040.57	907.883	921.497	571.894	619.705	541.507	1040.57	907.883	921.497	32.1977	1.65596		0.989947	1.07271	0.937347	1.80122	1.57154	1.59511	1.32726	0.00032544	1.23367	6.46e-06	9.1596	9.27544	9.08084	10.0232	9.82636	9.84784	1.00408	3.22107e-05	PCYT1B	PCYT1B	PCYT1B	0.909125
ILMN_2474858	Tnfaip2	Tnfaip2	Tnfaip2	Tnfaip2	ENSMUSG00000021281	All_BEG_peak_963 (-4766)	0	MACS_peak_5388 (-11805), MACS_peak_5389 (-5075), MACS_peak_5390 (+6985), MACS_peak_5391 (+13603), MACS_peak_5392 (+15442)	MACS_peak_7109 (-4914), MACS_peak_7110 (-715), MACS_peak_7111 (+6962), MACS_peak_7112 (+13635), MACS_peak_7113 (+15432)	0	#N/A	1055.65	1349.12	1047.42	1988.43	1916.44	1815.1	1055.65	1349.12	1047.42	1988.43	1916.44	1815.1	30.9281	1.65691		0.917373	1.1724	0.910224	1.72797	1.66541	1.57734	-1.90241	-0.00032544	1.48459	21.9534	10.0439	10.3978	10.0326	10.9574	10.9042	10.8258	-2.59639	-3.22107e-05	TNFAIP2	TNFAIP2	TNFAIP2	0.734158
ILMN_1225723	Osgepl1	Osgepl1	Osgepl1	Osgepl1	ENSMUSG00000026096	0	0	#N/A		0	#N/A	497.075	697.348	517.512	1077.1	910.233	858.62	497.075	697.348	517.512	1077.1	910.233	858.62	20.6661	1.66242		0.871076	1.22203	0.90689	1.88751	1.5951	1.50465	1.19927	6.09322	1.68811	37.5783	8.95732	9.44573	9.01545	10.0729	9.83009	9.74588	-1.02964	-3.22107e-05	OSGEPL1	OSGEPL1	OSGEPL1	0.889947
ILMN_2430775	Dcbld2	Dcbld2	Dcbld2	Dcbld2	ENSMUSG00000035107	0	0	MACS_peak_9128 (+69258), MACS_peak_9129 (+72852), MACS_peak_9130 (+90049), MACS_peak_9131 (+91416), MACS_peak_9132 (+93584)	MACS_peak_12007 (+69262), MACS_peak_12008 (+72900), MACS_peak_12009 (+90074), MACS_peak_12010 (+91473), MACS_peak_12011 (+93597), MACS_peak_12012 (+99346)	0	#N/A	354.205	408.656	298.509	698.87	519.78	546.746	354.205	408.656	298.509	698.87	519.78	546.746	14.0164	1.66332		1.00117	1.15508	0.843746	1.97538	1.46918	1.5454	-1.02939	-0.00032544	0.870639	-6.46e-06	8.46844	8.67474	8.22163	9.44888	9.02176	9.09473	1.01668	3.22107e-05	DCBLD2	DCBLD2	DCBLD2	1.49354
ILMN_2693895	0610041G09Rik	Acta2	Acta2	Acta2	ENSMUSG00000035783	0	0	MACS_peak_11529 (-15060), MACS_peak_11528 (-7279), MACS_peak_11527 (+6552), MACS_peak_11526 (+55672)	MACS_peak_15238 (-15080), MACS_peak_15237 (+6590), MACS_peak_15236 (+49083), MACS_peak_15235 (+54137), MACS_peak_15234 (+55659)	0	#N/A	20009.9	13916.1	12256.8	28404.9	25635.7	22881.5	20009.9	13916.1	12256.8	28404.9	25635.7	22881.5	15.0009	1.6656		1.29983	0.903981	0.796192	1.84516	1.66528	1.48637	1.07448	0.00032544	1.50479	6.46e-06	14.2884	13.7645	13.5813	14.7939	14.6459	14.4819	-1.05343	-3.22107e-05	ACTA2	ACTA2	ACTA2	1.33351
ILMN_2518346	Tpm1	Tpm1	Tpm1	Tpm1	ENSMUSG00000032366	All_BEG_peak_4192 (+1658)	0	MACS_peak_21674 (-91456), MACS_peak_21673 (+29114), MACS_peak_21672 (+35635), MACS_peak_21671 (+45958), MACS_peak_21670 (+59028)	MACS_peak_28787 (-91417), MACS_peak_28786 (+5308), MACS_peak_28785 (+29228), MACS_peak_28784 (+35666), MACS_peak_28783 (+37517), MACS_peak_28782 (+45965), MACS_peak_28781 (+58168), MACS_peak_28780 (+59050), MACS_peak_28779 (+60402)	0	#N/A	7019.56	6974.45	6898.94	12059	10992.7	11749	7019.56	6974.45	6898.94	12059	10992.7	11749	47.7112	1.66567		1.00793	1.00146	0.990613	1.73154	1.57844	1.68703	1.05578	0.00032544	1.26109	2.08924	12.7772	12.7679	12.7522	13.5578	13.4243	13.5203	-1.04226	-3.22107e-05	TPM1	TPM1	TPM1	1.26097
ILMN_2977492	Moxd1	Moxd1	Moxd1	Moxd1	ENSMUSG00000020000	0	Kurimoto_peak_6125 (-63746), Kurimoto_peak_6126 (+75249)	MACS_peak_1999 (-57665), MACS_peak_2000 (-50138)	MACS_peak_2579 (-58815), MACS_peak_2580 (-57614), MACS_peak_2581 (-50115)	0	#N/A	5003.07	4122.8	4151.28	8751.45	7432.43	5942.98	5003.07	4122.8	4151.28	8751.45	7432.43	5942.98	13.7405	1.66654		1.13046	0.931554	0.93799	1.97741	1.67937	1.34283	1.25066	3.40798	1.27019	6.46e-06	12.2886	12.0094	12.0193	13.0953	12.8596	12.537	-1.12934	-3.22107e-05	MOXD1	MOXD1	MOXD1	1.16627
ILMN_2767764	Ifrg15	Tor1aip2	Tor1aip2	Tor1aip2	ENSMUSG00000050565	All_BEG_peak_238 (+1220), All_BEG_peak_239 (+2037)	Kurimoto_peak_579 (+1994)	MACS_peak_1184 (-21303), MACS_peak_1185 (-10114), MACS_peak_1186 (-6838), MACS_peak_1187 (+600), MACS_peak_1188 (+2033)	MACS_peak_1524 (-21290), MACS_peak_1525 (-10121), MACS_peak_1526 (-6813), MACS_peak_1527 (-5431), MACS_peak_1528 (+575), MACS_peak_1529 (+2079)	All_IRF_peak_168 (+2002)	All_BEG_All_IRF1_overlapping_peak_591 (+2037)	469.017	540.635	504.528	919.281	843.543	767.094	469.017	540.635	504.528	919.281	843.543	767.094	31.4271	1.67082		0.92925	1.07114	0.999606	1.82134	1.67129	1.51982	-1.2443	-7.43296	1.79318	17.8779	8.8735	9.07851	8.97879	9.84436	9.72032	9.58326	-1.13198	-3.22107e-05	TOR1AIP2	TOR1AIP2	TOR1AIP2	0.745104
ILMN_1252761	Drg1	Drg1	Drg1	Drg1	ENSMUSG00000020457	0	0	MACS_peak_3148 (+18873)	MACS_peak_4054 (+18898), MACS_peak_4053 (+38765)	0	#N/A	550.212	817.573	790.086	1321.9	1259.27	1039.04	550.212	817.573	790.086	1321.9	1259.27	1039.04	21.4085	1.67768		0.764937	1.13664	1.09842	1.83778	1.75071	1.44453	1.07184	0.00032544	1.72131	41.0627	9.10384	9.6752	9.62587	10.3684	10.2984	10.021	1.00507	3.22107e-05	DRG1	DRG1	DRG1	1.0491
ILMN_2576590	Ddx26	#N/A	Ddx26	Ddx26	#N/A	0	0	#N/A		0	#N/A	873.189	947.396	1068.8	1900.64	1358.07	1595.67	873.189	947.396	1068.8	1900.64	1358.07	1595.67	19.9906	1.68007		0.906617	0.983665	1.10972	1.97341	1.41006	1.65676	1.06597	0.00032544	1.07845	6.46e-06	9.77015	9.88782	10.0618	10.8923	10.4073	10.6399	1.05551	3.22107e-05	#N/A	?	#N/A	#N/A
ILMN_2644632	Stxbp1	Stxbp1	Stxbp1	Stxbp1	ENSMUSG00000026797	All_BEG_peak_2270 (-12108), All_BEG_peak_2269 (+1239)	Kurimoto_peak_940 (-12158), Kurimoto_peak_939 (+1253)	MACS_peak_12149 (-20515), MACS_peak_12148 (-16317)	MACS_peak_16065 (-20501), MACS_peak_16064 (-16347), MACS_peak_16063 (+1273)	0	#N/A	1001.17	963.888	742.94	1642.04	1689.25	1228.54	1001.17	963.888	742.94	1642.04	1689.25	1228.54	16.8606	1.68384		1.10913	1.06782	0.823051	1.8191	1.8714	1.36101	1.10857	0.00032544	1.51666	13.0029	9.96747	9.91272	9.5371	10.6813	10.7222	10.2627	1.06133	3.22107e-05	STXBP1	STXBP1	STXBP1	0.934737
ILMN_2769918	Timp1	Timp1	Timp1	Timp1	ENSMUSG00000001131	0	Kurimoto_peak_10890 (-6781)	#N/A		0	#N/A	18348.1	16457.2	15402.7	31005.8	26857.4	27342.7	18348.1	16457.2	15402.7	31005.8	26857.4	27342.7	52.1244	1.69706		1.09633	0.983341	0.920333	1.85264	1.60477	1.63377	1.16711	0.765578	1.19455	6.46e-06	14.1633	14.0064	13.9109	14.9202	14.713	14.7389	-1.10068	-3.22107e-05	TIMP1	TIMP1	TIMP1	0.891138
ILMN_2716195	Hist1h2bh	Hist1h2bh	Hist1h2bh	Hist1h2bh	ENSMUSG00000064168	0	0	#N/A		0	#N/A	1944.24	2069.52	2071.32	2990.59	3644.4	3710.41	1944.24	2069.52	2071.32	2990.59	3644.4	3710.41	48.557	1.70012		0.958529	1.02029	1.02118	1.47439	1.79672	1.82927	-1.49111	-19.589	1.56631	46.6386	10.925	11.0151	11.0163	11.5462	11.8315	11.8574	-1.15722	-3.22107e-05	HIST1H2BH	HIST1H2BM	HIST1H2BM	1.08573
ILMN_1225938	AW112037	Lpgat1	Lpgat1	Lpgat1	ENSMUSG00000026623	0	Kurimoto_peak_766 (-56610), Kurimoto_peak_767 (-24979), Kurimoto_peak_768 (-15858)	MACS_peak_1661 (-94887)	MACS_peak_2146 (-94847), MACS_peak_2147 (-55485), MACS_peak_2148 (+38888)	0	#N/A	1759.24	1751.52	1701.51	2658.05	2907.78	3297.83	1759.24	1751.52	1701.51	2658.05	2907.78	3297.83	47.8576	1.70054		1.01256	1.00811	0.979328	1.52988	1.67362	1.89812	-1.08823	-0.00032544	1.60954	51.0405	10.7807	10.7744	10.7326	11.3762	11.5057	11.6873	-1.09044	-3.22107e-05	LPGAT1	LPGAT1	LPGAT1	0.919442
ILMN_1227006	Scnm1	Scnm1	Scnm1	Scnm1	ENSMUSG00000092607	0	0	MACS_peak_14316 (-1862)	MACS_peak_18946 (-1840)	0	#N/A	1180.7	1272.64	1110	1950.38	2036.92	2084.75	1180.7	1272.64	1110	1950.38	2036.92	2084.75	45.6837	1.70403		0.994041	1.07144	0.934517	1.64204	1.71489	1.75517	-1.16752	-0.824705	1.5465	29.7261	10.2054	10.3136	10.1163	10.9295	10.9922	11.0257	-1.09121	-3.22107e-05	#N/A	?	#N/A	#N/A
ILMN_2609073	Mgat4b	Mgat4b	Mgat4b	Mgat4b	ENSMUSG00000036620	0	0	#N/A		0	#N/A	1488.54	1605.41	1253.4	2521.24	1978.02	2916.48	1488.54	1605.41	1253.4	2521.24	1978.02	2916.48	14.7628	1.70581		1.02721	1.10785	0.86494	1.73985	1.36498	2.01259	-1.04345	-0.00032544	0.896155	-6.46e-06	10.5397	10.6487	10.2916	11.2999	10.9498	11.51	1.09395	3.22107e-05	MGAT4B	MGAT4B	MGAT4B	0.960659
ILMN_2756041	Pkm2	Pkm	Pkm	Pkm2	ENSMUSG00000032294	0	0	#N/A		0	#N/A	17470.7	19405.9	18462.9	29902.6	30198.1	34462.1	17470.7	19405.9	18462.9	29902.6	30198.1	34462.1	53.4948	1.70878		0.947102	1.05201	1.00089	1.62105	1.63706	1.86822	1.25265	11.9081	1.34705	6.46e-06	14.0927	14.2442	14.1723	14.868	14.8822	15.0727	1.11898	3.22107e-05	PKM	PKM	PKM	1.1564
ILMN_1235493	Fxyd5	Fxyd5	Fxyd5	Fxyd5	ENSMUSG00000009687	0	Kurimoto_peak_4406 (+35016)	MACS_peak_19006 (+9899), MACS_peak_19005 (+33706), MACS_peak_19004 (+39000), MACS_peak_19003 (+41075)	MACS_peak_25293 (+9935), MACS_peak_25292 (+32760), MACS_peak_25291 (+33715), MACS_peak_25290 (+38993), MACS_peak_25289 (+46086)	0	#N/A	878.361	866.058	967.979	1694.73	1383.98	1557.18	878.361	866.058	967.979	1694.73	1383.98	1557.18	43.6387	1.70915		0.971495	0.957888	1.07062	1.87442	1.53072	1.72229	-1.06404	-0.00032544	1.24618	2.66291	9.77867	9.75832	9.91883	10.7268	10.4346	10.6047	1.04151	3.22107e-05	#N/A	?	#N/A	#N/A
ILMN_2617468	1810008K03Rik	Chac1	Chac1	Chac1	ENSMUSG00000027313	0	0	MACS_peak_12960 (+5832)		0	#N/A	992.72	798.799	801.402	1509.51	1678.62	1246.02	992.72	798.799	801.402	1509.51	1678.62	1246.02	26.7943	1.7101		1.14857	0.924207	0.927219	1.74649	1.94216	1.44164	2.60748	2.70018	1.18991	6.46e-06	9.95524	9.64169	9.64638	10.5599	10.7131	10.2831	1.85646	12.0047	CHAC1	CHAC1	CHAC1	1.04076
ILMN_2629582	Plau	Plau	Plau	Plau	ENSMUSG00000021822	0	Kurimoto_peak_8359 (-32920)	MACS_peak_6700 (-6835), MACS_peak_6701 (-2379), MACS_peak_6702 (+6100), MACS_peak_6703 (+9087), MACS_peak_6704 (+55479)	MACS_peak_8846 (-11937), MACS_peak_8847 (-6808), MACS_peak_8848 (-2365), MACS_peak_8849 (+6219), MACS_peak_8850 (+9278), MACS_peak_8851 (+36851), MACS_peak_8852 (+48818), MACS_peak_8853 (+55515)	0	#N/A	818.246	793.538	520.034	1291.97	1316.7	1054.14	818.246	793.538	520.034	1291.97	1316.7	1054.14	20.2996	1.71817		1.15148	1.11671	0.731818	1.81813	1.85293	1.48344	-1.10308	-0.00032544	1.17509	6.46e-06	9.67639	9.63215	9.02246	10.3354	10.3627	10.0419	-1.17224	-3.22107e-05	PLAU	PLAU	PLAU	1.64138
ILMN_2589312	Entpd4	Entpd4	Entpd4	Entpd4	ENSMUSG00000095463	0	0	#N/A		0	#N/A	4123.6	3779.11	3850.86	6913.61	7414.19	5870.73	4123.6	3779.11	3850.86	6913.61	7414.19	5870.73	52.2178	1.7185		1.05251	0.964586	0.9829	1.76464	1.89241	1.49845	-1.31218	-12.5804	1.60413	55.5164	12.0097	11.8838	11.911	12.7552	12.8561	12.5193	-1.09641	-3.22107e-05	ENTPD4	ENTPD4	ENTPD4	1.58292
ILMN_2665666	Pstpip1	Pstpip1	Pstpip1	Pstpip1	ENSMUSG00000032322	All_BEG_peak_4162 (+8130)	Kurimoto_peak_5675 (-126), Kurimoto_peak_5676 (+7942)	MACS_peak_21437 (-10174), MACS_peak_21438 (+4968), MACS_peak_21439 (+7944), MACS_peak_21440 (+10146), MACS_peak_21441 (+11385), MACS_peak_21442 (+14484), MACS_peak_21443 (+15304), MACS_peak_21444 (+18385), MACS_peak_21445 (+19220), MACS_peak_21446 (+62135)	MACS_peak_28469 (-10131), MACS_peak_28470 (+4958), MACS_peak_28471 (+5555), MACS_peak_28472 (+8082), MACS_peak_28473 (+10142), MACS_peak_28474 (+11403), MACS_peak_28475 (+14452), MACS_peak_28476 (+15358), MACS_peak_28477 (+17770), MACS_peak_28478 (+18360), MACS_peak_28479 (+19218), MACS_peak_28480 (+62256)	All_IRF_peak_3319 (+58019)	#N/A	496.267	543.727	639.423	952.119	983.632	955.234	496.267	543.727	639.423	952.119	983.632	955.234	35.5128	1.72142		0.886499	0.971278	1.14222	1.7008	1.7571	1.70637	-1.16611	-0.00032544	1.11934	6.46e-06	8.95497	9.08674	9.32063	9.895	9.94198	9.89971	1.00737	3.22107e-05	PSTPIP1	PSTPIP1	PSTPIP1	1.34557
ILMN_3002011	Cox18	Cox18	Cox18	Cox18	ENSMUSG00000035505	0	0	MACS_peak_16818 (-53645), MACS_peak_16817 (-190)	MACS_peak_22308 (-53633), MACS_peak_22307 (-47546), MACS_peak_22306 (-161)	All_IRF_peak_2511 (-227)	#N/A	2755.27	3050.61	3206.02	6141.32	5308.51	4108.65	2755.27	3050.61	3206.02	6141.32	5308.51	4108.65	15.3681	1.72644		0.917211	1.01553	1.06726	2.0444	1.76717	1.36774	1.00666	0.00032544	1.5022	9.46254	11.428	11.5749	11.6466	12.5843	12.3741	12.0044	1.1007	3.22107e-05	COX18	COX18	COX18	0.848526
ILMN_2725188	Atp10a	Atp10a	Atp10a	Atp10a	ENSMUSG00000025324	0	Kurimoto_peak_4528 (-72766), Kurimoto_peak_4529 (+74534)	MACS_peak_19151 (-152), MACS_peak_19152 (+62125), MACS_peak_19153 (+72854), MACS_peak_19154 (+82812), MACS_peak_19155 (+84676)	MACS_peak_25461 (-24285), MACS_peak_25462 (-140), MACS_peak_25463 (+19239), MACS_peak_25464 (+62089), MACS_peak_25465 (+72781), MACS_peak_25466 (+82870), MACS_peak_25467 (+84602), MACS_peak_25468 (+91895)	0	#N/A	254.652	352.362	260.73	537.283	438.991	522.107	254.652	352.362	260.73	537.283	438.991	522.107	18.9035	1.72675		0.880393	1.2182	0.901406	1.85752	1.5177	1.80505	-1.00318	-0.00032544	1.28338	6.46e-06	7.99238	8.46092	8.02641	9.06954	8.77805	9.0282	1.09048	3.22107e-05	ATP10A	ATP10A	ATP10A	0.733213
ILMN_1229530	Csk	Csk	Csk	Csk	ENSMUSG00000032312	All_BEG_peak_4164 (-14238)	Kurimoto_peak_5689 (-14260)	MACS_peak_21481 (-6822), MACS_peak_21480 (-5252), MACS_peak_21479 (-1201)	MACS_peak_28533 (-14308), MACS_peak_28532 (-6836), MACS_peak_28531 (-5338), MACS_peak_28530 (-2054), MACS_peak_28529 (-1224), MACS_peak_28528 (-54), MACS_peak_28527 (+7614)	0	#N/A	1269.25	1282.17	1163.74	2149.62	2078.68	2190.65	1269.25	1282.17	1163.74	2149.62	2078.68	2190.65	48.5971	1.72777		1.02492	1.03536	0.93972	1.73583	1.67854	1.76895	-1.02628	-0.00032544	1.54935	34.1333	10.3098	10.3244	10.1845	11.0699	11.0215	11.0971	1.00894	3.22107e-05	CSK	CSK	CSK	1.06321
ILMN_2625351	Sh3bgrl3	Sh3bgrl3	Sh3bgrl3	Sh3bgrl3	ENSMUSG00000028843	0	Kurimoto_peak_2768 (+6208)	MACS_peak_15982 (+11637)	MACS_peak_21182 (+11611)	0	#N/A	7825.18	7271.29	7625.11	11435.1	12397.9	15463.8	7825.18	7271.29	7625.11	11435.1	12397.9	15463.8	26.9052	1.72949		1.03318	0.96005	1.00677	1.50981	1.63693	2.04173	-1.90573	-78.2148	1.40891	10.3287	12.9339	12.828	12.8965	13.4812	13.5978	13.9166	1.07878	3.22107e-05	SH3BGRL3	SH3BGRL3	SH3BGRL3	0.967156
ILMN_1259069	F730003H07Rik	#N/A	F730003H07Rik	F730003H07Rik	#N/A	0	0	#N/A		0	#N/A	300.4	233.615	231.788	380.607	502.211	442.795	300.4	233.615	231.788	380.607	502.211	442.795	20.4701	1.73101		1.1768	0.915178	0.908019	1.49101	1.96739	1.73463	-1.04343	-0.00032544	1.21251	6.46e-06	8.23074	7.86799	7.85666	8.57216	8.97215	8.79049	-1.4123	-3.22107e-05	#N/A	?	#N/A	#N/A
ILMN_1226819	Tapbp	Tapbp	Tapbp	Tapbp	ENSMUSG00000024308	All_BEG_peak_1794 (+316)	Kurimoto_peak_9787 (+311)	MACS_peak_9754 (-3381), MACS_peak_9755 (+257)	MACS_peak_12857 (-3380), MACS_peak_12858 (+881)	All_IRF_peak_1408 (+332)	All_BEG_All_IRF1_overlapping_peak_782 (+332)	3026.45	3132.36	3436.63	5055.74	5316.6	6266.14	3026.45	3132.36	3436.63	5055.74	5316.6	6266.14	54.0841	1.734		0.946215	0.979329	1.07446	1.58067	1.66223	1.9591	-1.09628	-0.00032544	1.2343	6.46e-06	11.5634	11.613	11.7468	12.3037	12.3763	12.6134	1.09784	3.22107e-05	TAPBP	TAPBP	TAPBP	1.07883
ILMN_3156246	Cdh3	Cdh3	Cdh3	Cdh3	ENSMUSG00000061048	All_BEG_peak_4029 (+52875)	Kurimoto_peak_5296 (+52860)	MACS_peak_20731 (+52883)	MACS_peak_27534 (+52823)	All_IRF_peak_3170 (+52874)	All_BEG_All_IRF1_overlapping_peak_279 (+52874)	271.295	283.095	274.233	548.273	504.321	389.108	271.295	283.095	274.233	548.273	504.321	389.108	15.9623	1.73988		0.982214	1.02494	0.992851	1.985	1.82588	1.40875	1.22122	0.00032544	2.01073	5.92784	8.08372	8.14514	8.09926	9.09875	8.9782	8.60403	1.09022	3.22107e-05	CDH3	CDH3	CDH3	0.929226
ILMN_2833441	Trafd1	Trafd1	Trafd1	Trafd1	ENSMUSG00000042726	All_BEG_peak_3261 (+15524)	Kurimoto_peak_3391 (+78672)	MACS_peak_17180 (-3527), MACS_peak_17179 (+1560)	MACS_peak_22784 (-4268), MACS_peak_22783 (+89), MACS_peak_22782 (+1361), MACS_peak_22781 (+44271)	All_IRF_peak_2565 (+1506)	#N/A	4207.25	3981.75	3695.83	6350.55	6872.78	7544.42	4207.25	3981.75	3695.83	6350.55	6872.78	7544.42	56.3202	1.74742		1.062	1.00508	0.932911	1.60302	1.73484	1.90438	-1.14486	-1.80143	1.83562	37.9816	12.0387	11.9592	11.8517	12.6327	12.7467	12.8812	-1.00178	-3.22107e-05	TRAFD1	TRAFD1	TRAFD1	1.03282
ILMN_2501026	Dnajc5	Dnajc5	Dnajc5	Dnajc5	ENSMUSG00000000826	0	Kurimoto_peak_1593 (+12924)	MACS_peak_13677 (+16100), MACS_peak_13678 (+33488)	MACS_peak_18071 (+16080), MACS_peak_18072 (+27898), MACS_peak_18073 (+33491)	0	#N/A	4582.1	4477.24	4721.33	7886.03	8200.41	8001.06	4582.1	4477.24	4721.33	7886.03	8200.41	8001.06	56.7062	1.74792		0.997506	0.974679	1.02782	1.71676	1.7852	1.7418	-1.1364	-2.77144	1.63806	61.9592	12.1618	12.1284	12.205	12.9451	13.0015	12.966	-1.01897	-3.22107e-05	DNAJC5	DNAJC5	DNAJC5	0.960803
ILMN_2742928	Fxyd5	Fxyd5	Fxyd5	Fxyd5	ENSMUSG00000009687	0	Kurimoto_peak_4406 (+35016)	MACS_peak_19006 (+9899), MACS_peak_19005 (+33706), MACS_peak_19004 (+39000), MACS_peak_19003 (+41075)	MACS_peak_25293 (+9935), MACS_peak_25292 (+32760), MACS_peak_25291 (+33715), MACS_peak_25290 (+38993), MACS_peak_25289 (+46086)	0	#N/A	638.326	697.522	710.891	1116.08	1135.15	1330.77	638.326	697.522	710.891	1116.08	1135.15	1330.77	44.332	1.7501		0.935624	1.02239	1.04199	1.6359	1.66384	1.95057	-1.08971	-0.00032544	1.27408	4.18741	9.31815	9.44609	9.47348	10.1242	10.1487	10.378	-1.20699	-3.22107e-05	#N/A	?	#N/A	#N/A
ILMN_1230019	Ube1l	Uba7	Uba7	Uba7	ENSMUSG00000032596	0	0	MACS_peak_21970 (-34)	MACS_peak_29192 (-7278), MACS_peak_29193 (+10)	All_IRF_peak_3391 (-17)	#N/A	3856.2	3981.32	3487.84	6242.73	7130.86	6469.3	3856.2	3981.32	3487.84	6242.73	7130.86	6469.3	56.7195	1.75207		1.02148	1.05462	0.923903	1.65365	1.88891	1.71367	-1.11886	-0.00032544	1.73498	6.46e-06	11.913	11.959	11.7681	12.608	12.7999	12.6594	1.10915	3.22107e-05	UBA7	UBA7	UBA7	1.69308
ILMN_2757870	Psmb10	Psmb10	Psmb10	Psmb10	ENSMUSG00000031897	All_BEG_peak_4027 (+329)	Kurimoto_peak_5295 (+245)	#N/A	MACS_peak_27523 (+265)	All_IRF_peak_3168 (+241)	All_BEG_All_IRF1_overlapping_peak_124 (+241)	2994.88	3212.71	2805.39	4709.43	5218.79	5902.7	2994.88	3212.71	2805.39	4709.43	5218.79	5902.7	56.5975	1.75646		0.996855	1.06936	0.933784	1.56755	1.73709	1.96473	1.27672	20.8161	1.37289	1.53595	11.5483	11.6496	11.454	12.2013	12.3495	12.5272	1.18234	4.17243	PSMB10	PSMB10	PSMB10	1.05641
ILMN_2450767	Dusp4	#N/A	Dusp4	Dusp4	#N/A	0	Kurimoto_peak_5003 (+5418)	MACS_peak_20230 (-66814), MACS_peak_20231 (-62375), MACS_peak_20232 (-50213), MACS_peak_20233 (-48073), MACS_peak_20234 (-46541), MACS_peak_20235 (-44226), MACS_peak_20236 (-42195), MACS_peak_20237 (+4091), MACS_peak_20238 (+8076), MACS_peak_20239 (+10578), MACS_peak_20240 (+38784)	MACS_peak_26897 (-62914), MACS_peak_26898 (-62432), MACS_peak_26899 (-51566), MACS_peak_26900 (-50190), MACS_peak_26901 (-48059), MACS_peak_26902 (-46550), MACS_peak_26903 (-45155), MACS_peak_26904 (-44390), MACS_peak_26905 (-42223), MACS_peak_26906 (-26004), MACS_peak_26907 (+4077), MACS_peak_26908 (+8023), MACS_peak_26909 (+10624), MACS_peak_26910 (+38797), MACS_peak_26911 (+97006)	0	#N/A	3188.99	4154.8	4137.37	7210.18	6039.59	6955.16	3188.99	4154.8	4137.37	7210.18	6039.59	6955.16	45.5942	1.75983		0.833276	1.08564	1.08108	1.884	1.57813	1.81737	1.45827	0.242524	1.16882	6.46e-06	11.6389	12.0206	12.0145	12.8158	12.5602	12.7639	1.32359	3.22107e-05	DUSP4	DUSP4	DUSP4	1.2553
ILMN_1233823	Lamc2	Lamc2	Lamc2	Lamc2	ENSMUSG00000026479	All_BEG_peak_230 (+68195)	Kurimoto_peak_563 (+68134), Kurimoto_peak_562 (+93386)	#N/A		0	#N/A	643.015	614.595	506.647	1208.09	898.934	999.616	643.015	614.595	506.647	1208.09	898.934	999.616	28.0438	1.76088		1.0934	1.04508	0.861519	2.05427	1.52858	1.69978	1	0.00032544	0.986999	-6.46e-06	9.32871	9.26349	8.98484	10.2385	9.81207	9.96523	-1.10157	-3.22107e-05	LAMC2	LAMC2	LAMC2	1.40223
ILMN_2929572	Ccdc68	Ccdc68	Ccdc68	Ccdc68	ENSMUSG00000038903	0	0	#N/A		0	#N/A	1543.4	1562.4	1241.7	2784.24	2545.43	2333.31	1543.4	1562.4	1241.7	2784.24	2545.43	2333.31	48.5555	1.76262		1.06502	1.07814	0.856836	1.92127	1.75647	1.6101	-1.11542	-0.00032544	1.26476	5.8683	10.5919	10.6096	10.2781	11.4431	11.3137	11.1882	1.10858	3.22107e-05	CCDC68	CCDC68	CCDC68	1.5728
ILMN_2825080	Ldhd	Ldhd	Ldhd	Ldhd	ENSMUSG00000031958	0	0	MACS_peak_20793 (+6193), MACS_peak_20792 (+12361), MACS_peak_20791 (+59768), MACS_peak_20790 (+67775)	MACS_peak_27631 (-6108), MACS_peak_27630 (+6215), MACS_peak_27629 (+12362), MACS_peak_27628 (+59761), MACS_peak_27627 (+67759)	0	#N/A	1106.98	878.214	730.059	1609.08	1698.44	1481.45	1106.98	878.214	730.059	1609.08	1698.44	1481.45	28.1537	1.76373		1.22307	0.970311	0.806619	1.77783	1.87655	1.63681	-2.18671	-8.2382	1.72149	9.93162	10.1124	9.77843	9.51187	10.652	10.73	10.5328	-2.76386	-3.22107e-05	LDHD	LDHD	LDHD	0.853441
ILMN_2879614	Zbp1	Zbp1	Zbp1	Zbp1	ENSMUSG00000027514	0	Kurimoto_peak_1559 (-6302), Kurimoto_peak_1558 (-212)	MACS_peak_13638 (+105)	MACS_peak_18022 (+50), MACS_peak_18021 (+1039)	All_IRF_peak_1972 (-75)	#N/A	355.165	315.255	328.586	653.559	481.274	632.106	355.165	315.255	328.586	653.559	481.274	632.106	22.2838	1.7687		1.06655	0.946707	0.986739	1.96263	1.44526	1.89821	1.05457	0.00032544	1.31133	6.46e-06	8.47234	8.30038	8.36013	9.35217	8.91071	9.30402	1.02807	3.22107e-05	ZBP1	ZBP1	ZBP1	1.10156
ILMN_2773415	Timd2	Timd2	Timd2	Timd2	ENSMUSG00000040413	0	0	#N/A		0	#N/A	360.114	388.933	510.422	650.522	740.722	838.139	360.114	388.933	510.422	650.522	740.722	838.139	26.6259	1.7701		0.857776	0.92642	1.2158	1.54952	1.76437	1.99641	-1.02996	-0.00032544	3.5322	66.527	8.49231	8.60338	8.99555	9.34545	9.53279	9.71105	1	-3.22107e-05	#N/A	?	#N/A	#N/A
ILMN_2818678	Tdrd7	Tdrd7	Tdrd7	Tdrd7	ENSMUSG00000035517	0	0	MACS_peak_15199 (-15915), MACS_peak_15200 (+6951), MACS_peak_15201 (+15793)	MACS_peak_20163 (-15855), MACS_peak_20164 (-7349), MACS_peak_20165 (+7070), MACS_peak_20166 (+15842)	All_IRF_peak_2256 (+7034)	#N/A	3082.7	3169.52	2609.57	5729.86	5319.65	4679.1	3082.7	3169.52	2609.57	5729.86	5319.65	4679.1	57.95	1.77488		1.04359	1.07298	0.883423	1.93974	1.80087	1.58403	1.04554	0.00032544	1.82736	35.8432	11.59	11.63	11.3496	12.4843	12.3771	12.192	1.05856	3.22107e-05	TDRD7	TDRD7	TDRD7	1.07094
ILMN_2947526	Ecm1	Mir7014	Mir7014	Ecm1	ENSMUSG00000098737	0	0	MACS_peak_14349 (+31908), MACS_peak_14348 (+33170)	MACS_peak_18987 (-1120), MACS_peak_18986 (+13505), MACS_peak_18985 (+31832), MACS_peak_18984 (+44967)	0	#N/A	9665.7	9702.15	8793.48	16682	17906.5	15407.7	9665.7	9702.15	8793.48	16682	17906.5	15407.7	61.2664	1.77535		1.02968	1.03356	0.936761	1.77712	1.90757	1.64137	-1.23048	-3.7132	1.52885	35.6959	13.2387	13.2441	13.1022	14.026	14.1282	13.9114	1.15655	3.22107e-05	#N/A	?	#N/A	#N/A
ILMN_3160326	Prkg2	Prkg2	Prkg2	Prkg2	ENSMUSG00000029334	All_BEG_peak_3212 (-50472)	0	#N/A	MACS_peak_22427 (-89537), MACS_peak_22426 (-57461)	All_IRF_peak_2524 (-29662)	#N/A	1038.15	756.551	723.062	1446.01	1626.99	1416.43	1038.15	756.551	723.062	1446.01	1626.99	1416.43	29.9785	1.7831		1.23699	0.901456	0.861553	1.72297	1.93861	1.68772	-1.40803	-52.5069	1.33037	3.08263	10.0198	9.56329	9.49798	10.4979	10.668	10.468	-1.5567	-12.0047	PRKG2	PRKG2	PRKG2	1.41264
ILMN_2610645	Cdh15	Cdh15	Cdh15	Cdh15	ENSMUSG00000031962	0	0	MACS_peak_20914 (+64315), MACS_peak_20915 (+84574), MACS_peak_20916 (+86173)	MACS_peak_27784 (+58737), MACS_peak_27785 (+64293), MACS_peak_27786 (+75166), MACS_peak_27787 (+84572), MACS_peak_27788 (+86175), MACS_peak_27789 (+90844), MACS_peak_27790 (+93222)	0	#N/A	539.354	506.86	406.753	798.568	1029.85	768.059	539.354	506.86	406.753	798.568	1029.85	768.059	22.527	1.78701		1.11363	1.04653	0.839839	1.64884	2.12636	1.58584	1	0.00032544	1.43605	6.46e-06	9.07509	8.98544	8.66801	9.64127	10.0082	9.58507	1	-3.22107e-05	CDH15	CDH15	CDH15	0.982136
ILMN_1218890	LOC381140	#N/A	LOC381140	LOC381140	#N/A	0	0	#N/A		0	#N/A	7064.85	6321.39	6098.35	13438.1	11258.4	10274.2	7064.85	6321.39	6098.35	13438.1	11258.4	10274.2	43.2959	1.79479		1.08776	0.97329	0.93895	2.06903	1.73343	1.5819	-1.28823	-7.04964	1.13605	6.46e-06	12.7864	12.626	12.5742	13.714	13.4587	13.3267	1.12358	3.22107e-05	#N/A	?	#N/A	#N/A
ILMN_1219074	Slfn2	Slfn2	Slfn2	Slfn2	ENSMUSG00000072620	All_BEG_peak_689 (+13147)	0	MACS_peak_3950 (-25712), MACS_peak_3951 (-24654), MACS_peak_3952 (-21136), MACS_peak_3953 (-19359), MACS_peak_3954 (-1850), MACS_peak_3955 (-915), MACS_peak_3956 (+129), MACS_peak_3957 (+2076), MACS_peak_3958 (+13029), MACS_peak_3959 (+17965)	MACS_peak_5161 (-25702), MACS_peak_5162 (-24866), MACS_peak_5163 (-23860), MACS_peak_5164 (-21080), MACS_peak_5165 (-19375), MACS_peak_5166 (-7006), MACS_peak_5167 (-1822), MACS_peak_5168 (-890), MACS_peak_5169 (+81), MACS_peak_5170 (+1767), MACS_peak_5171 (+13135), MACS_peak_5172 (+17860)	All_IRF_peak_552 (+13151)	All_BEG_All_IRF1_overlapping_peak_531 (+13147)	350.148	436.916	495.744	777.71	694.24	833.089	350.148	436.916	495.744	777.71	694.24	833.089	31.6688	1.79687		0.818862	1.02178	1.15936	1.81877	1.62356	1.94828	1.21147	0.00032544	2.5983	9.44548	8.45182	8.77121	8.95345	9.60309	9.43929	9.70233	1.52444	3.22107e-05	#N/A	?	#N/A	#N/A
ILMN_1245824	Cdc2l5	Cdk13	Cdk13	Cdk13	ENSMUSG00000041297	0	Kurimoto_peak_7782 (-49731)	MACS_peak_5599 (+49962)	MACS_peak_7403 (-74088), MACS_peak_7402 (+49934)	0	#N/A	486.797	548.945	523.616	1103.69	944.306	762.022	486.797	548.945	523.616	1103.69	944.306	762.022	20.3496	1.80204		0.936533	1.0561	1.00737	2.12336	1.81672	1.46603	-1.04539	-0.00032544	1.5796	34.7386	8.92718	9.10052	9.03236	10.1081	9.88311	9.57369	1.04275	3.22107e-05	CDK13	CDK13	CDK13	1.13031
ILMN_2774160	Hsd11b1	Hsd11b1	Hsd11b1	Hsd11b1	ENSMUSG00000016194	0	0	MACS_peak_1679 (+37005)		0	#N/A	331.825	232.127	318.023	631.909	492.565	466.509	331.825	232.127	318.023	631.909	492.565	466.509	17.0903	1.80388		1.12869	0.789571	1.08174	2.14941	1.67544	1.58681	-1.6594	-0.254322	2.08612	54.5162	8.37428	7.85877	8.31299	9.30357	8.94417	8.86576	1.17541	3.22107e-05	HSD11B1	HSD11B1	HSD11B1	1.13593
ILMN_1255284	D630017G07Rik	Slc4a11	Slc4a11	Slc4a11	ENSMUSG00000074796	0	0	MACS_peak_13134 (-33403), MACS_peak_13133 (-31959), MACS_peak_13132 (-30692)	MACS_peak_17358 (-36189), MACS_peak_17357 (-33367), MACS_peak_17356 (-31978), MACS_peak_17355 (-30614), MACS_peak_17354 (+8318)	All_IRF_peak_1892 (-36140)	#N/A	278.747	248.924	210.174	442.916	405.997	483.392	278.747	248.924	210.174	442.916	405.997	483.392	26.0084	1.80567		1.13336	1.0121	0.854544	1.80085	1.65074	1.96542	1	0.00032544	0.91788	-6.46e-06	8.12281	7.95956	7.71544	8.79089	8.66532	8.91705	1	-3.22107e-05	SLC4A11	SLC4A11	SLC4A11	0.943403
ILMN_2755351	BC035522	AU022252	AU022252	AU022252	ENSMUSG00000078584	0	0	#N/A		0	#N/A	254.316	191.259	153.266	335.788	375.682	370.293	254.316	191.259	153.266	335.788	375.682	370.293	12.9659	1.80643		1.27404	0.958148	0.767812	1.68219	1.88205	1.85505	1.01889	0.00032544	1.71783	9.05988	7.99048	7.57939	7.25989	8.39141	8.55337	8.53252	-1.01011	-3.22107e-05	#N/A	?	#N/A	#N/A
ILMN_2633942	Paox	Paox	Paox	Paox	ENSMUSG00000025464	0	0	MACS_peak_19951 (+2425)	MACS_peak_26518 (+2405)	0	#N/A	702.302	659.975	567.883	1081.05	1097.82	1310.19	702.302	659.975	567.883	1081.05	1097.82	1310.19	49.1512	1.80765		1.09157	1.02578	0.882646	1.68025	1.70631	2.0364	1.00866	0.00032544	1.81367	47.7574	9.45595	9.36627	9.14945	10.0782	10.1004	10.3556	1.08104	3.22107e-05	PAOX	PAOX	PAOX	0.863661
ILMN_2697719	BC036961	Sh2d5	Sh2d5	Sh2d5	ENSMUSG00000045349	0	Kurimoto_peak_2812 (+1351)	#N/A		0	#N/A	175.004	307.675	317.903	515.395	464.525	469.112	175.004	307.675	317.903	515.395	464.525	469.112	13.1675	1.80997		0.655786	1.15294	1.19127	1.93133	1.7407	1.75789	1	-0.00032544	1.53879	6.46e-06	7.45124	8.26526	8.31244	9.00954	8.85961	8.87379	1	-3.22107e-05	SH2D5	SH2D5	SH2D5	1.04065
ILMN_2840286	Megf10	Megf10	Megf10	Megf10	ENSMUSG00000024593	0	0	MACS_peak_10808 (+57592)	MACS_peak_14230 (+34651), MACS_peak_14231 (+57582)	0	#N/A	358.964	330.988	367.727	749.468	581.032	585.103	358.964	330.988	367.727	749.468	581.032	585.103	28.4271	1.81114		1.01816	0.938815	1.04302	2.12579	1.64804	1.65959	1.34316	0.00032544	1.2595	6.46e-06	8.48769	8.37064	8.52249	9.54972	9.18247	9.19255	-1.05789	-3.22107e-05	MEGF10	MEGF10	MEGF10	1.1703
ILMN_2841289	Tnfaip2	Tnfaip2	Tnfaip2	Tnfaip2	ENSMUSG00000021281	All_BEG_peak_963 (-4766)	0	MACS_peak_5388 (-11805), MACS_peak_5389 (-5075), MACS_peak_5390 (+6985), MACS_peak_5391 (+13603), MACS_peak_5392 (+15442)	MACS_peak_7109 (-4914), MACS_peak_7110 (-715), MACS_peak_7111 (+6962), MACS_peak_7112 (+13635), MACS_peak_7113 (+15432)	0	#N/A	2374.72	2987.25	2484.85	5441.38	4707.5	4101.88	2374.72	2987.25	2484.85	5441.38	4707.5	4101.88	39.2423	1.81612		0.907904	1.14209	0.950009	2.08035	1.79977	1.56823	-1.34576	-2.43903	1.41795	21.7013	11.2135	11.5446	11.2789	12.4098	12.2007	12.0021	-1.02376	-3.22107e-05	TNFAIP2	TNFAIP2	TNFAIP2	0.734158
ILMN_2719834	Ccm2	Ccm2	Ccm2	Ccm2	ENSMUSG00000000378	0	Kurimoto_peak_6626 (-17883)	MACS_peak_3199 (+14160), MACS_peak_3200 (+39965)	MACS_peak_4125 (-459), MACS_peak_4126 (+14195), MACS_peak_4127 (+39952)	0	#N/A	349.182	388.375	352.865	762.29	683.306	535.903	349.182	388.375	352.865	762.29	683.306	535.903	21.4863	1.81719		0.96068	1.06851	0.970811	2.09723	1.87993	1.47439	-1.1869	-0.00032544	1.66546	36.185	8.44784	8.60131	8.46297	9.5742	9.41639	9.06583	1.06978	3.22107e-05	CCM2	CCM2	CCM2	0.874932
ILMN_2736212	C030003D03Rik	Tmem200a	Tmem200a	Tmem200a	ENSMUSG00000049420	All_BEG_peak_356 (-57576)	Kurimoto_peak_6135 (-68943)	#N/A	MACS_peak_2616 (+76079)	All_IRF_peak_276 (-68911)	#N/A	188.49	166.749	141.21	317.663	335.34	254.376	188.49	166.749	141.21	317.663	335.34	254.376	16.0308	1.82774		1.13903	1.00765	0.853319	1.91961	2.02644	1.53717	1.19973	0.00032544	1.25743	6.46e-06	7.55834	7.38154	7.14169	8.31135	8.38948	7.99082	-1.16917	-3.22107e-05	TMEM200A	TMEM200A	TMEM200A	1.4064
ILMN_1226683	Psmb8	Psmb8	Psmb8	Psmb8	ENSMUSG00000024338	All_BEG_peak_1798 (+610)	0	MACS_peak_9767 (-87), MACS_peak_9768 (+532)	MACS_peak_12877 (+702)	All_IRF_peak_1410 (+539)	All_BEG_All_IRF1_overlapping_peak_23 (+581)	9873.55	7683.95	8782.96	17895.3	14964	15352	9873.55	7683.95	8782.96	17895.3	14964	15352	59.5436	1.83031		1.12453	0.87515	1.00032	2.03816	1.7043	1.74849	-1.114	-0.00032544	1.71946	25.427	13.2694	12.9076	13.1005	14.1273	13.8692	13.9061	1.05132	3.22107e-05	PSMB8	PSMB8	PSMB8	1.39995
ILMN_2795520	H2-K1	#N/A	H2-K1	H2-K1	#N/A	0	0	MACS_peak_9757 (+21413)	MACS_peak_12863 (-43), MACS_peak_12862 (+19034), MACS_peak_12861 (+21395)	0	#N/A	319.1	503.154	598.113	865.238	731.137	1008.98	319.1	503.154	598.113	865.238	731.137	1008.98	13.1981	1.83428		0.67398	1.06273	1.26329	1.8275	1.54426	2.1311	-1.09495	-0.00032544	1.567	5.73339	8.31786	8.97486	9.22428	9.75695	9.514	9.97868	1.49239	3.22107e-05	#N/A	?	#N/A	#N/A
ILMN_2804037	Irgm	Irgm1	Irgm1	Irgm1	ENSMUSG00000046879	0	0	MACS_peak_3493 (-1015), MACS_peak_3492 (-23)	MACS_peak_4528 (-441), MACS_peak_4527 (+14731)	All_IRF_peak_479 (-60)	#N/A	11793.2	11015.8	13404.7	21850.4	22831.8	21754	11793.2	11015.8	13404.7	21850.4	22831.8	21754	67.4121	1.83456		0.976965	0.912566	1.11047	1.81012	1.89142	1.80214	1.2359	14.2238	1.72695	79.1566	13.5257	13.4273	13.7105	14.4154	14.4788	14.409	1.12575	3.22107e-05	#N/A	?	#N/A	#N/A
ILMN_2725484	Padi4	Padi4	Padi4	Padi4	ENSMUSG00000025330	0	0	MACS_peak_16073 (-13370), MACS_peak_16072 (+2929)	MACS_peak_21323 (-13414), MACS_peak_21322 (+3672)	All_IRF_peak_2391 (+3639)	#N/A	150.332	215.426	151.834	296.522	282.971	371.036	150.332	215.426	151.834	296.522	282.971	371.036	14.3664	1.83645		0.871333	1.24863	0.88004	1.71866	1.64012	2.15055	1	-0.00032544	0.950958	-6.46e-06	7.232	7.75105	7.24635	8.21199	8.14451	8.53542	1	3.22107e-05	PADI4	PADI4	PADI4	1.11819
ILMN_2860649	Gbp6	Gbp7	Gbp7	Gbp7	ENSMUSG00000040253	0	0	MACS_peak_14783 (-108)	MACS_peak_19601 (-8776), MACS_peak_19602 (+116), MACS_peak_19603 (+5578)	All_IRF_peak_2172 (-81)	#N/A	194.309	218.598	257.858	409.49	461.417	361.914	194.309	218.598	257.858	409.49	461.417	361.914	25.4457	1.83794		0.869048	0.977682	1.15327	1.83145	2.06369	1.61867	-1.90212	-14.1114	4.01261	2.74546	7.60221	7.77214	8.01043	8.67769	8.84993	8.4995	-1.06234	-3.22107e-05	#N/A	?	#N/A	#N/A
ILMN_1228958	Fst	Fst	Fst	Fst	ENSMUSG00000021765	0	Kurimoto_peak_8270 (-974)	#N/A		0	#N/A	437.488	390.975	289.745	678.223	703.671	688.276	437.488	390.975	289.745	678.223	703.671	688.276	29.2926	1.85133		1.17372	1.04893	0.777347	1.81958	1.88786	1.84655	1.42298	0.119783	1.56226	4.91122	8.7731	8.61093	8.17864	9.40562	9.45876	9.42684	1.0232	3.22107e-05	FST	FST	FST	2.27564
ILMN_2665629	Ldhd	Ldhd	Ldhd	Ldhd	ENSMUSG00000031958	0	0	MACS_peak_20793 (+6193), MACS_peak_20792 (+12361), MACS_peak_20791 (+59768), MACS_peak_20790 (+67775)	MACS_peak_27631 (-6108), MACS_peak_27630 (+6215), MACS_peak_27629 (+12362), MACS_peak_27628 (+59761), MACS_peak_27627 (+67759)	0	#N/A	439.082	258.454	250.248	560.62	655.58	540.404	439.082	258.454	250.248	560.62	655.58	540.404	13.2683	1.85338		1.38982	0.818079	0.792104	1.77452	2.07509	1.71053	-1.78882	-2.79546	1.78124	5.90992	8.77835	8.01377	7.96721	9.13088	9.35663	9.07789	1.98235	3.22107e-05	LDHD	LDHD	LDHD	0.853441
ILMN_1251220	2700008N14Rik	Tbc1d9b	Tbc1d9b	Tbc1d9b	ENSMUSG00000036644	0	0	MACS_peak_3509 (-92368), MACS_peak_3510 (-31518), MACS_peak_3511 (-25975), MACS_peak_3512 (-22247), MACS_peak_3513 (+3005)	MACS_peak_4558 (-92453), MACS_peak_4559 (-28537), MACS_peak_4560 (-25995), MACS_peak_4561 (-23171), MACS_peak_4562 (-22392), MACS_peak_4563 (+2897)	0	#N/A	392.547	373.841	381.785	684.662	794.389	649.877	392.547	373.841	381.785	684.662	794.389	649.877	42.5146	1.85419		1.02567	0.97679	0.997545	1.78891	2.07562	1.69803	-1.11898	-0.00032544	1.81959	46.4088	8.61672	8.54628	8.57662	9.41925	9.6337	9.34402	-1.10724	-3.22107e-05	TBC1D9B	TBC1D9B	TBC1D9B	1.09731
ILMN_2727799	Trafd1	Trafd1	Trafd1	Trafd1	ENSMUSG00000042726	All_BEG_peak_3261 (+15524)	Kurimoto_peak_3391 (+78672)	MACS_peak_17180 (-3527), MACS_peak_17179 (+1560)	MACS_peak_22784 (-4268), MACS_peak_22783 (+89), MACS_peak_22782 (+1361), MACS_peak_22781 (+44271)	All_IRF_peak_2565 (+1506)	#N/A	632.694	576.747	481.977	859.115	1049.89	1228.18	632.694	576.747	481.977	859.115	1049.89	1228.18	23.6252	1.85477		1.12218	1.02295	0.854863	1.52378	1.86216	2.17837	-1.23416	-0.611972	1.91606	8.08826	9.30537	9.17179	8.91282	9.74671	10.036	10.2623	-1.01756	-3.22107e-05	TRAFD1	TRAFD1	TRAFD1	1.03282
ILMN_1258988	Igfbp4	Igfbp4	Igfbp4	Igfbp4	ENSMUSG00000017493	0	0	MACS_peak_4186 (+1844), MACS_peak_4187 (+24928)	MACS_peak_5470 (+1856), MACS_peak_5471 (+24962)	0	#N/A	4827.15	8367.88	7700.36	12350	11241.6	15192.3	4827.15	8367.88	7700.36	12350	11241.6	15192.3	17.7483	1.8561		0.693046	1.2014	1.10556	1.77312	1.61398	2.18119	1.19484	6.0392	1.16399	6.46e-06	12.237	13.0306	12.9107	13.5922	13.4566	13.8911	1.04365	3.22107e-05	IGFBP4	IGFBP4	IGFBP4	0.988175
ILMN_2455181	Tnfrsf10b	Gm15574	Gm15574	Gm15574	ENSMUSG00000081883	0	0	#N/A		0	#N/A	185.723	232.585	224.073	451.478	385.199	356.818	185.723	232.585	224.073	451.478	385.199	356.818	25.4457	1.85792		0.86735	1.0862	1.04645	2.10846	1.79893	1.66638	1.07467	0.00032544	1.14716	6.46e-06	7.53701	7.86161	7.80783	8.81851	8.58946	8.47904	1.16474	3.22107e-05	#N/A	?	#N/A	#N/A
ILMN_2513826	Tnfrsf11b	Tnfrsf11b	Tnfrsf11b	Tnfrsf11b	ENSMUSG00000063727	0	0	#N/A		0	#N/A	1246.99	1218.33	1162.92	2461.01	2368.04	1913.68	1246.99	1218.33	1162.92	2461.01	2368.04	1913.68	52.9988	1.8584		1.03107	1.00737	0.961557	2.03488	1.95801	1.58232	-1.01037	-0.00032544	1.13963	6.46e-06	10.2842	10.2507	10.1835	11.265	11.2095	10.9021	-1.07151	-3.22107e-05	TNFRSF11B	TNFRSF11B	TNFRSF11B	0.783271
ILMN_2588139	H2-K1	H2-K1	H2-K1	H2-K1	ENSMUSG00000061232	0	0	MACS_peak_9757 (+21413)	MACS_peak_12863 (-43), MACS_peak_12862 (+19034), MACS_peak_12861 (+21395)	0	#N/A	2643.86	2660.47	3139.54	4976.54	5045	5711.91	2643.86	2660.47	3139.54	4976.54	5045	5711.91	69.0026	1.8633		0.939331	0.945231	1.11544	1.7681	1.79243	2.02937	1.05472	0.00032544	1.42413	25.1313	11.3684	11.3775	11.6163	12.2809	12.3006	12.4798	1.2064	3.22107e-05	#N/A	?	#N/A	#N/A
ILMN_3115917	Hsd11b1	Hsd11b1	Hsd11b1	Hsd11b1	ENSMUSG00000016194	0	0	MACS_peak_1679 (+37005)		0	#N/A	433.682	323.411	378.722	807.632	612.285	696.997	433.682	323.411	378.722	807.632	612.285	696.997	35.4168	1.86378		1.14547	0.854216	1.00031	2.13318	1.61721	1.84096	-1.28028	-0.00032544	2.27443	86.2574	8.76049	8.33722	8.565	9.65755	9.25806	9.44501	1.03231	3.22107e-05	HSD11B1	HSD11B1	HSD11B1	1.13593
ILMN_2484527	Vegfa	Vegfa	Vegfa	Vegfa	ENSMUSG00000023951	All_BEG_peak_1843 (+44636), All_BEG_peak_1842 (+59679)	Kurimoto_peak_9868 (-10543), Kurimoto_peak_9867 (-410), Kurimoto_peak_9866 (+44643), Kurimoto_peak_9865 (+53011), Kurimoto_peak_9864 (+59698)	MACS_peak_9901 (-41685)	MACS_peak_13052 (-41665)	0	#N/A	2949.52	2972.72	2687.92	5678.48	5457.28	4936.62	2949.52	2972.72	2687.92	5678.48	5457.28	4936.62	69.7469	1.86668		1.02769	1.03577	0.936541	1.97853	1.90146	1.72005	-1.0434	-0.00032544	1.64207	18.0032	11.5263	11.5376	11.3923	12.4713	12.414	12.2693	1.17372	3.22107e-05	VEGFA	VEGFA	VEGFA	0.708025
ILMN_2489167	Adar	Adar	Adar	Adar	ENSMUSG00000027951	All_BEG_peak_2647 (-2)	0	MACS_peak_14279 (-44546), MACS_peak_14280 (-130)	MACS_peak_18886 (-44582), MACS_peak_18887 (-3499), MACS_peak_18888 (+108), MACS_peak_18889 (+1506)	All_IRF_peak_2089 (-3)	All_BEG_All_IRF1_overlapping_peak_732 (-3)	963.016	858.535	985.234	1843.73	1743.3	1658.2	963.016	858.535	985.234	1843.73	1743.3	1658.2	61.3068	1.86877		1.02931	0.917635	1.05306	1.97065	1.8633	1.77235	1.18029	0.81058	1.9191	16.5274	9.91142	9.74573	9.94432	10.8484	10.7676	10.6954	1.38888	22.5768	ADAR	ADAR	ADAR	1.2208
ILMN_3160659	Dok2	Dok2	Dok2	Dok2	ENSMUSG00000022102	All_BEG_peak_1320 (-1156)	Kurimoto_peak_8612 (-1140)	MACS_peak_7213 (-26), MACS_peak_7214 (+3890), MACS_peak_7215 (+6848), MACS_peak_7216 (+11247), MACS_peak_7217 (+26282)	MACS_peak_9527 (-25), MACS_peak_9528 (+3898), MACS_peak_9529 (+6930), MACS_peak_9530 (+11220), MACS_peak_9531 (+18499), MACS_peak_9532 (+26178)	0	#N/A	401.017	416.705	292.579	783.864	770.196	523.36	401.017	416.705	292.579	783.864	770.196	523.36	12.9659	1.87104		1.08354	1.12593	0.79054	2.11798	2.08105	1.4141	-1.03866	-0.00032544	0.898933	-6.46e-06	8.64752	8.70288	8.19268	9.61446	9.58908	9.03166	1.17519	3.22107e-05	DOK2	DOK2	DOK2	0.801211
ILMN_1259535	2310007D07Rik	2210015D19Rik	2210015D19Rik	2210015D19Rik	ENSMUSG00000083844	0	0	#N/A		0	#N/A	315.814	386.892	373.14	626.576	703.95	685.678	315.814	386.892	373.14	626.576	703.95	685.678	42.506	1.87406		0.880648	1.07885	1.0405	1.74721	1.96297	1.91202	-1.08608	-0.00032544	2.03374	34.2658	8.30293	8.59579	8.54357	9.29134	9.45933	9.42139	1.07056	3.22107e-05	#N/A	?	#N/A	#N/A
ILMN_2639662	Ldhd	Ldhd	Ldhd	Ldhd	ENSMUSG00000031958	0	0	MACS_peak_20793 (+6193), MACS_peak_20792 (+12361), MACS_peak_20791 (+59768), MACS_peak_20790 (+67775)	MACS_peak_27631 (-6108), MACS_peak_27630 (+6215), MACS_peak_27629 (+12362), MACS_peak_27628 (+59761), MACS_peak_27627 (+67759)	0	#N/A	883.629	616.939	629.196	1230.85	1563.6	1201.89	883.629	616.939	629.196	1230.85	1563.6	1201.89	26.0084	1.87642		1.24469	0.869025	0.88629	1.73378	2.20249	1.693	-2.84923	-16.4283	1.48257	6.46e-06	9.7873	9.26898	9.29736	10.2654	10.6107	10.2311	-1.39964	-3.22107e-05	LDHD	LDHD	LDHD	0.853441
ILMN_2699307	Hebp1	Hebp1	Hebp1	Hebp1	ENSMUSG00000042770	0	0	MACS_peak_18693 (-23911), MACS_peak_18692 (+6731), MACS_peak_18691 (+32292)	MACS_peak_24870 (-23878), MACS_peak_24869 (-15786), MACS_peak_24868 (+32271)	0	#N/A	1508.76	1304.35	1032.77	2123.47	2655.89	2442.73	1508.76	1304.35	1032.77	2123.47	2655.89	2442.73	44.3528	1.87788		1.17692	1.01746	0.805622	1.65643	2.07174	1.90547	-1.49734	-10.6263	2.97677	340.795	10.5591	10.3491	10.0123	11.0522	11.375	11.2543	-1.16278	-3.22107e-05	HEBP1	HEBP1	HEBP1	1.06293
ILMN_2937596	Ngfb	Ngf	Ngf	Ngf	ENSMUSG00000027859	All_BEG_peak_2679 (+20980)	Kurimoto_peak_1989 (+10288)	#N/A		All_IRF_peak_2113 (+20967)	All_BEG_All_IRF1_overlapping_peak_235 (+20967)	139.129	152.431	117.891	241.803	244.011	283.315	139.129	152.431	117.891	241.803	244.011	283.315	13.3468	1.87844		1.01938	1.11684	0.863775	1.77166	1.78784	2.07582	1.13554	0.00032544	1.12664	6.46e-06	7.12028	7.25201	6.88131	7.91769	7.9308	8.14626	1.01428	3.22107e-05	NGF	NGF	NGF	1.02386
ILMN_2459899	Tsrc1	Adamtsl4	Adamtsl4	Adamtsl4	ENSMUSG00000015850	All_BEG_peak_2662 (+23442)	Kurimoto_peak_1935 (+23369)	MACS_peak_14349 (-19803), MACS_peak_14348 (-18541), MACS_peak_14347 (+12135), MACS_peak_14346 (+13424), MACS_peak_14345 (+14002), MACS_peak_14344 (+18758), MACS_peak_14343 (+19753), MACS_peak_14342 (+22561), MACS_peak_14341 (+23512)	MACS_peak_18986 (-38206), MACS_peak_18985 (-19879), MACS_peak_18984 (-6744), MACS_peak_18983 (+12078), MACS_peak_18982 (+13732), MACS_peak_18981 (+18791), MACS_peak_18980 (+19932), MACS_peak_18979 (+21266), MACS_peak_18978 (+23536)	0	#N/A	286.907	360.059	292.173	558.87	631.335	574.84	286.907	360.059	292.173	558.87	631.335	574.84	38.889	1.87943		0.9165	1.15018	0.933322	1.78526	2.01674	1.83628	-1.00201	-0.00032544	1.65678	18.1059	8.16444	8.49209	8.19068	9.12637	9.30226	9.16702	1.09669	3.22107e-05	ADAMTSL4	ADAMTSL4	ADAMTSL4	1.1984
ILMN_2502471	BC023892	Fam46a	Fam46a	Fam46a	ENSMUSG00000032265	All_BEG_peak_4225 (-30494)	Kurimoto_peak_5841 (-30526)	MACS_peak_21810 (-62020), MACS_peak_21809 (-30543), MACS_peak_21808 (-603), MACS_peak_21807 (+2780)	MACS_peak_28970 (-73462), MACS_peak_28969 (-62015), MACS_peak_28968 (-48254), MACS_peak_28967 (-30498), MACS_peak_28966 (-13330), MACS_peak_28965 (-4628), MACS_peak_28964 (-844)	All_IRF_peak_3359 (-83781), All_IRF_peak_3358 (-73477), All_IRF_peak_3357 (-30490)	All_BEG_All_IRF1_overlapping_peak_660 (-30494)	815.368	570.626	574.216	1426.31	1195.23	1068.12	815.368	570.626	574.216	1426.31	1195.23	1068.12	26.7943	1.88228		1.24788	0.873313	0.878808	2.18289	1.82925	1.63469	-1.37327	-13.6204	2.21329	35.3127	9.67131	9.1564	9.16545	10.4781	10.2231	10.0609	1.06949	3.22107e-05	FAM46A	FAM46A	FAM46A	1.24114
ILMN_2543630	4933439C20Rik	#N/A	4933439C20Rik	4933439C20Rik	#N/A	0	0	#N/A		0	#N/A	685.105	531.75	825.995	1245.64	1038.47	1569.65	685.105	531.75	825.995	1245.64	1038.47	1569.65	13.3677	1.88646		1.0061	0.780894	1.213	1.82927	1.52503	2.30509	-1.07371	-0.00032544	1.90152	2.96577	9.42018	9.0546	9.68999	10.2827	10.0202	10.6162	1.03779	3.22107e-05	#N/A	?	#N/A	#N/A
ILMN_2873988	Rtp4	#N/A	Rtp4	Rtp4	#N/A	0	0	MACS_peak_8737 (-52313), MACS_peak_8738 (-18181), MACS_peak_8739 (-2914), MACS_peak_8740 (-91), MACS_peak_8741 (+1544)	MACS_peak_11487 (-59398), MACS_peak_11488 (-52312), MACS_peak_11489 (-44186), MACS_peak_11490 (-18180), MACS_peak_11491 (-2948), MACS_peak_11492 (+17), MACS_peak_11493 (+1741)	All_IRF_peak_1252 (-31)	#N/A	416.993	290.369	303.87	657.499	574.979	675.53	416.993	290.369	303.87	657.499	574.979	675.53	29.9447	1.88682		1.23708	0.861432	0.901484	1.95059	1.70578	2.00408	1.4123	2.12468	5.66269	21.1975	8.70388	8.18174	8.24731	9.36084	9.16736	9.39988	2.03994	1.25829	RTP4	RTP4	RTP4	1.71362
ILMN_2686611	Acsbg1	Acsbg1	Acsbg1	Acsbg1	ENSMUSG00000032281	0	Kurimoto_peak_5669 (+4155)	#N/A		0	#N/A	311.641	326.369	273.011	686.509	526.685	516.268	311.641	326.369	273.011	686.509	526.685	516.268	26.5261	1.89838		1.02624	1.07473	0.899028	2.26068	1.73438	1.70008	-1.88987	-0.00032544	0.846323	-6.46e-06	8.28374	8.35036	8.09282	9.42313	9.0408	9.01198	-1.69003	-3.22107e-05	ACSBG1	ACSBG1	ACSBG1	0.973527
ILMN_3136789	5830472M02Rik	Ttpal	Ttpal	Ttpal	ENSMUSG00000017679	All_BEG_peak_2494 (-22979), All_BEG_peak_2495 (-2867)	Kurimoto_peak_1491 (-2975)	MACS_peak_13478 (-14669)	MACS_peak_17812 (-14679)	0	#N/A	273.19	326.255	339.353	597.655	607.827	579.807	273.19	326.255	339.353	597.655	607.827	579.807	40.7766	1.90167		0.873	1.04257	1.08443	1.90985	1.94236	1.85282	-1.3467	-5.15473	1.54972	19.345	8.09376	8.34986	8.40664	9.22317	9.24752	9.17943	-1.07531	-3.22107e-05	TTPAL	TTPAL	TTPAL	1.1673
ILMN_2686721	Tap2	Tap2	Tap2	Tap2	ENSMUSG00000024339	All_BEG_peak_1799 (+995)	Kurimoto_peak_9791 (+1064)	MACS_peak_9769 (+968)	MACS_peak_12878 (+962)	All_IRF_peak_1411 (+985)	All_BEG_All_IRF1_overlapping_peak_184 (+985)	2882.81	2250.44	2253.59	4701.4	5283.6	4071.75	2882.81	2250.44	2253.59	4701.4	5283.6	4071.75	49.4529	1.90294		1.17079	0.913966	0.915245	1.90937	2.14581	1.65365	1.19508	1.02008	2.10406	29.9529	11.4933	11.136	11.138	12.1989	12.3673	11.9914	1.12943	3.22107e-05	TAP2	TAP2	TAP2	1.60209
ILMN_2774537	Hist1h1c	Hist1h1c	Hist1h1c	Hist1h1c	ENSMUSG00000036181	0	0	#N/A		0	#N/A	6082	5012.26	5379.38	10178.6	11519.1	9764.75	6082	5012.26	5379.38	10178.6	11519.1	9764.75	76.2242	1.90987		1.10759	0.912778	0.979634	1.85361	2.09774	1.77825	-1.81015	-44.002	1.8173	35.5289	12.5703	12.2912	12.3932	13.3132	13.4917	13.2534	-1.14643	-3.22107e-05	HIST1H1C	HIST1H1C	HIST1H1C	0.929604
ILMN_2748928	Gsdmdc1	Gsdmd	Gsdmd	Gsdmd	ENSMUSG00000022575	0	0	MACS_peak_8235 (-5059), MACS_peak_8236 (+13661)	MACS_peak_10792 (-5008), MACS_peak_10793 (-41), MACS_peak_10794 (+13600)	All_IRF_peak_1169 (-29)	#N/A	199.425	182.422	181.619	364.961	297.908	421.249	199.425	182.422	181.619	364.961	297.908	421.249	19.2212	1.92402		1.06178	0.97125	0.966973	1.94312	1.58612	2.24281	1.00615	0.00032544	1.15826	6.46e-06	7.6397	7.51114	7.50477	8.5116	8.21872	8.71853	1.03096	3.22107e-05	GSDMD	GSDMD	GSDMD	0.810654
ILMN_2688287	Prss22	Prss22	Prss22	Prss22	ENSMUSG00000045027	All_BEG_peak_1759 (-16482)	0	MACS_peak_9609 (-9368), MACS_peak_9608 (-454), MACS_peak_9607 (+4442)	MACS_peak_12649 (-9502), MACS_peak_12648 (-8995), MACS_peak_12647 (-448), MACS_peak_12646 (+4369)	All_IRF_peak_1382 (-13924)	#N/A	630.32	863.615	670.795	1505.6	1359.1	1309.82	630.32	863.615	670.795	1505.6	1359.1	1309.82	48.7588	1.92842		0.873532	1.19684	0.929624	2.08654	1.88351	1.81522	-1.15273	-0.00032544	0.906695	-6.46e-06	9.29994	9.75424	9.38973	10.5561	10.4084	10.3552	-1.7655	-3.22107e-05	PRSS22	PRSS22	PRSS22	0.741888
ILMN_3021272	Adar	Adar	Adar	Adar	ENSMUSG00000027951	All_BEG_peak_2647 (-2)	0	MACS_peak_14279 (-44546), MACS_peak_14280 (-130)	MACS_peak_18886 (-44582), MACS_peak_18887 (-3499), MACS_peak_18888 (+108), MACS_peak_18889 (+1506)	All_IRF_peak_2089 (-3)	All_BEG_All_IRF1_overlapping_peak_732 (-3)	753.676	675.164	552.158	1054.9	1393.6	1373.04	753.676	675.164	552.158	1054.9	1393.6	1373.04	37.3308	1.9291		1.14136	1.02246	0.836181	1.59753	2.11045	2.07932	1.21883	0.728831	1.93262	18.5073	9.5578	9.39909	9.10894	10.0429	10.4446	10.4232	1.43319	21.2847	ADAR	ADAR	ADAR	1.2208
ILMN_1236459	Paox	Paox	Paox	Gm10307	ENSMUSG00000025464	0	0	#N/A		0	#N/A	422.464	477.249	393.788	786.147	782.669	927.604	422.464	477.249	393.788	786.147	782.669	927.604	52.4325	1.92997		0.979815	1.10688	0.913307	1.8233	1.81523	2.15138	1.03605	0.00032544	1.97856	65.6619	8.72268	8.8986	8.62127	9.61866	9.61226	9.85737	-1.00242	-3.22107e-05	PAOX	PAOX	PAOX	0.863661
ILMN_2711075	Mmp9	Mmp9	Mmp9	Mmp9	ENSMUSG00000017737	0	0	MACS_peak_13505 (-6951), MACS_peak_13506 (-5125), MACS_peak_13507 (+4666)	MACS_peak_17845 (-18978), MACS_peak_17846 (-7020), MACS_peak_17847 (-5179)	0	#N/A	1082.88	1023.51	782.568	1995.98	1620.67	1967.49	1082.88	1023.51	782.568	1995.98	1620.67	1967.49	53.1778	1.93292		1.1245	1.06285	0.812645	2.07269	1.68296	2.04311	-1.45476	-5.95475	0.850362	-6.46e-06	10.0807	9.99932	9.61207	10.9629	10.6624	10.9421	-1.17556	-3.22107e-05	MMP9	MMP9	MMP9	1.00525
ILMN_1255514	Il18r1	Il18r1	Il18r1	Il18r1	ENSMUSG00000026070	0	0	MACS_peak_183 (+9927)	MACS_peak_256 (+9896), MACS_peak_257 (+34542), MACS_peak_258 (+36112)	0	#N/A	787.455	995.792	849.22	2033.88	1749.95	1342.58	787.455	995.792	849.22	2033.88	1749.95	1342.58	21.0302	1.94738		0.897396	1.13482	0.967784	2.31784	1.99427	1.53002	-3.93712	-0.00032544	0.905811	-6.46e-06	9.62105	9.9597	9.72999	10.99	10.7731	10.3908	-4.66577	-3.22107e-05	IL18R1	IL18R1	IL18R1	0.8223
ILMN_2972478	Nlgn2	Nlgn2	Nlgn2	Nlgn2	ENSMUSG00000051790	0	0	#N/A		0	#N/A	349.377	476.965	361.825	739.93	775.778	799.905	349.377	476.965	361.825	739.93	775.778	799.905	42.1301	1.9489		0.882141	1.20429	0.913572	1.86825	1.95876	2.01968	1.29172	15.5078	1.76445	20.3977	8.44864	8.89774	8.49915	9.53124	9.5995	9.64369	-1.01495	-3.22107e-05	NLGN2	NLGN2	NLGN2	1.02449
ILMN_2652936	Spc18	Sec11a	Sec11a	Sec11a	ENSMUSG00000025724	All_BEG_peak_3730 (-23418)	Kurimoto_peak_4618 (-23644)	MACS_peak_19315 (-18256)	MACS_peak_25685 (-18218)	All_IRF_peak_2918 (-23434)	All_BEG_All_IRF1_overlapping_peak_434 (-23434)	6025.77	5764.34	5574.93	11612.3	10790.7	11523.4	6025.77	5764.34	5574.93	11612.3	10790.7	11523.4	81.8885	1.95372		1.04102	0.995853	0.96313	2.00616	1.8642	1.9908	1.00833	0.00032544	2.07375	340.795	12.5569	12.4929	12.4447	13.5034	13.3975	13.4923	-1.05083	-3.22107e-05	SEC11A	SEC11A	SEC11A	1.05874
ILMN_2627217	Pi4k2b	Pi4k2b	Pi4k2b	Pi4k2b	ENSMUSG00000029186	0	0	#N/A		0	#N/A	2049.15	2265.53	2066.02	4201.21	4366.05	3957.31	2049.15	2265.53	2066.02	4201.21	4366.05	3957.31	79.3872	1.96289		0.963446	1.06518	0.971375	1.97528	2.05278	1.8606	1.2157	8.35304	1.86963	99.123	11.0008	11.1456	11.0126	12.0366	12.0921	11.9503	1.16462	3.22107e-05	#N/A	?	#N/A	#N/A
ILMN_1231650	LOC381010	Parp10	Parp10	Parp10	ENSMUSG00000063268	All_BEG_peak_1470 (-4)	Kurimoto_peak_9047 (-24), Kurimoto_peak_9046 (+16373)	MACS_peak_8247 (+10), MACS_peak_8246 (+22488), MACS_peak_8245 (+24338)	MACS_peak_10804 (+55), MACS_peak_10803 (+22501), MACS_peak_10802 (+24284)	All_IRF_peak_1173 (-21)	All_BEG_All_IRF1_overlapping_peak_83 (-4)	298.484	324.418	282.789	594.362	659.385	524.048	298.484	324.418	282.789	594.362	659.385	524.048	44.6846	1.96292		0.988693	1.0746	0.936708	1.96876	2.18414	1.73585	-1.03408	-0.00032544	2.23379	4.54368	8.22151	8.34171	8.14358	9.2152	9.36498	9.03355	1.32547	3.22107e-05	PARP10	PARP10	PARP10	0.916332
ILMN_2633386	H2-T9	H2-T22	H2-T22	H2-T22	ENSMUSG00000056116	0	0	MACS_peak_9827 (-139)	MACS_peak_12952 (-152)	All_IRF_peak_1432 (-255)	#N/A	4627.92	4710.48	4053.3	8266.94	9417.65	8607.73	4627.92	4710.48	4053.3	8266.94	9417.65	8607.73	82.3951	1.96333		1.03674	1.05524	0.908018	1.85196	2.10974	1.9283	1.33486	12.9361	1.87393	35.2496	12.1761	12.2017	11.9849	13.0131	13.2012	13.0714	1.17564	3.22107e-05	#N/A	?	#N/A	#N/A
ILMN_1214998	Hsd11b1	Hsd11b1	Hsd11b1	Hsd11b1	ENSMUSG00000016194	0	0	MACS_peak_1679 (+37005)		0	#N/A	368.859	256.379	304.992	685.562	589.547	558.139	368.859	256.379	304.992	685.562	589.547	558.139	38.4124	1.97075		1.18957	0.826824	0.983601	2.21094	1.90129	1.8	-1.40021	-0.00032544	2.11692	63.8345	8.52693	8.00213	8.25263	9.42114	9.20346	9.12448	1.33927	3.22107e-05	HSD11B1	HSD11B1	HSD11B1	1.13593
ILMN_2841290	Tnfaip2	Tnfaip2	Tnfaip2	Tnfaip2	ENSMUSG00000021281	All_BEG_peak_963 (-4766)	0	MACS_peak_5388 (-11805), MACS_peak_5389 (-5075), MACS_peak_5390 (+6985), MACS_peak_5391 (+13603), MACS_peak_5392 (+15442)	MACS_peak_7109 (-4914), MACS_peak_7110 (-715), MACS_peak_7111 (+6962), MACS_peak_7112 (+13635), MACS_peak_7113 (+15432)	0	#N/A	609.556	905.4	701.46	1434.82	1459.84	1473.34	609.556	905.4	701.46	1434.82	1459.84	1473.34	45.4574	1.97075		0.825056	1.22549	0.949451	1.94208	1.97595	1.99422	-1.35352	-0.00032544	1.54644	26.2242	9.25162	9.82241	9.45422	10.4867	10.5116	10.5249	-1.60447	-3.22107e-05	TNFAIP2	TNFAIP2	TNFAIP2	0.734158
ILMN_2835683	H2-gs17	Gm8909	Gm8909	Gm8909	ENSMUSG00000073402	All_BEG_peak_1817 (+7109)	Kurimoto_peak_9816 (+727)	#N/A		0	#N/A	1453.74	1479.63	1433.58	2444.44	3147.19	3017.86	1453.74	1479.63	1433.58	2444.44	3147.19	3017.86	64.1695	1.97151		0.998688	1.01647	0.984839	1.67928	2.16205	2.07321	-1.03318	-0.00032544	1.26869	6.46e-06	10.5056	10.531	10.4854	11.2553	11.6198	11.5593	-1.12757	-3.22107e-05	#N/A	?	#N/A	#N/A
ILMN_2704951	5730537H01Rik	Dcp2	Dcp2	Dcp2	ENSMUSG00000024472	0	0	MACS_peak_10679 (+623)	MACS_peak_14082 (+253)	All_IRF_peak_1569 (+647)	#N/A	200.832	237.575	150.488	389.447	340.693	430.907	200.832	237.575	150.488	389.447	340.693	430.907	23.4659	1.97157		1.02309	1.21027	0.766631	1.98396	1.73558	2.19516	-1.18003	-0.00032544	1.37001	6.46e-06	7.64984	7.89224	7.23351	8.60529	8.41233	8.75123	-1.25904	-3.22107e-05	DCP2	DCP2	DCP2	0.922512
ILMN_3121255	Vegfa	Vegfa	Vegfa	Vegfa	ENSMUSG00000023951	All_BEG_peak_1843 (+44636), All_BEG_peak_1842 (+59679)	Kurimoto_peak_9868 (-10543), Kurimoto_peak_9867 (-410), Kurimoto_peak_9866 (+44643), Kurimoto_peak_9865 (+53011), Kurimoto_peak_9864 (+59698)	MACS_peak_9901 (-41685)	MACS_peak_13052 (-41665)	0	#N/A	2050.52	1611.03	1404.72	3566.63	3238.33	3229.65	2050.52	1611.03	1404.72	3566.63	3238.33	3229.65	52.3156	1.98067		1.21422	0.953972	0.83181	2.11199	1.91758	1.91245	-1.10592	-0.00032544	1.58591	6.36744	11.0018	10.6538	10.4561	11.8003	11.661	11.6572	1.17347	3.22107e-05	VEGFA	VEGFA	VEGFA	0.708025
ILMN_1377923	Actb	Actb	Actb	Actb	ENSMUSG00000029580	0	Kurimoto_peak_3534 (-17728)	MACS_peak_17461 (-22520), MACS_peak_17460 (-14106), MACS_peak_17459 (-2536), MACS_peak_17458 (+34), MACS_peak_17457 (+4522)	MACS_peak_23160 (-22496), MACS_peak_23159 (-14146), MACS_peak_23158 (-4954), MACS_peak_23157 (-2558), MACS_peak_23156 (-1506), MACS_peak_23155 (+43), MACS_peak_23154 (+972), MACS_peak_23153 (+4353)	0	#N/A	10636.8	9777.08	7714.85	17318	15649	22792.8	10636.8	9777.08	7714.85	17318	15649	22792.8	21.4085	1.98231		1.13444	1.04275	0.82281	1.84701	1.669	2.43092	-1.13152	-0.00032544	1.01637	6.46e-06	13.3768	13.2552	12.9134	14.08	13.9338	14.4763	-2.03008	-3.22107e-05	ACTB	ACTB	ACTB	1.09932
ILMN_2550095	6230425C21Rik	Plxnd1	Plxnd1	Plxnd1	ENSMUSG00000030123	0	Kurimoto_peak_4096 (-62302)	MACS_peak_18439 (-78126), MACS_peak_18438 (-52528), MACS_peak_18437 (-42538), MACS_peak_18436 (-21570), MACS_peak_18435 (-19075), MACS_peak_18434 (+3222), MACS_peak_18433 (+5758), MACS_peak_18432 (+21574), MACS_peak_18431 (+40879)	MACS_peak_24543 (-52533), MACS_peak_24542 (-42451), MACS_peak_24541 (-21565), MACS_peak_24540 (-18855), MACS_peak_24539 (+3238), MACS_peak_24538 (+5756), MACS_peak_24537 (+21621)	0	#N/A	226.575	196.027	175.549	462.317	357.47	367.061	226.575	196.027	175.549	462.317	357.47	367.061	29.7504	1.98419		1.13638	0.983163	0.880457	2.31873	1.79288	1.84098	-1.07847	-0.00032544	1.11747	6.46e-06	7.82385	7.61491	7.45573	8.85274	8.48168	8.51987	1.00546	3.22107e-05	PLXND1	PLXND1	PLXND1	0.901076
ILMN_2704372	Adar	#N/A	Adar	Adar	#N/A	All_BEG_peak_2647 (-2)	0	MACS_peak_14279 (-44546), MACS_peak_14280 (-130)	MACS_peak_18886 (-44582), MACS_peak_18887 (-3499), MACS_peak_18888 (+108), MACS_peak_18889 (+1506)	All_IRF_peak_2089 (-3)	All_BEG_All_IRF1_overlapping_peak_732 (-3)	405.919	402.637	357.19	923.556	737.666	654.554	405.919	402.637	357.19	923.556	737.666	654.554	28.5921	1.98652		1.04462	1.03617	0.919214	2.37674	1.89836	1.68447	1.21483	0.559778	2.17958	38.3078	8.66505	8.65334	8.48055	9.85106	9.52682	9.35437	1.66859	14.8214	ADAR	ADAR	ADAR	1.2208
ILMN_2695412	LOC209387	Trim30d	Trim30d	Trim30d	ENSMUSG00000057596	0	0	MACS_peak_19605 (-60)	MACS_peak_26054 (-128)	0	#N/A	176.833	189.766	167.622	269.593	413.512	382.451	176.833	189.766	167.622	269.593	413.512	382.451	13.6396	1.9946		0.993032	1.06566	0.941308	1.51394	2.32214	2.14771	2.53609	26.9914	5.02246	1.57356	7.46624	7.56808	7.38907	8.07464	8.69179	8.57913	3.49894	13.8546	#N/A	TRIM5	TRIM5	1.09988
ILMN_3093622	Adar	Adar	Adar	Adar	ENSMUSG00000027951	All_BEG_peak_2647 (-2)	0	MACS_peak_14279 (-44546), MACS_peak_14280 (-130)	MACS_peak_18886 (-44582), MACS_peak_18887 (-3499), MACS_peak_18888 (+108), MACS_peak_18889 (+1506)	All_IRF_peak_2089 (-3)	All_BEG_All_IRF1_overlapping_peak_732 (-3)	592.803	491.365	425.09	957.164	1046.19	1018.52	592.803	491.365	425.09	957.164	1046.19	1018.52	52.274	2.00222		1.17833	0.976701	0.844965	1.90258	2.07954	2.02454	1.16578	0.00032544	2.51427	1.00385	9.21141	8.94065	8.73163	9.90262	10.0309	9.99226	1.71349	2.93429	ADAR	ADAR	ADAR	1.2208
ILMN_1244829	Hap1	Hap1	Hap1	Hap1	ENSMUSG00000006930	0	Kurimoto_peak_7097 (-30390)	#N/A		All_IRF_peak_591 (-128)	#N/A	2700.98	2536.84	1942.65	4529.61	4685.78	5166.1	2700.98	2536.84	1942.65	4529.61	4685.78	5166.1	63.7843	2.00286		1.12847	1.05989	0.811639	1.89247	1.95772	2.1584	1.15648	1.19529	1.60072	2.6644	11.3993	11.3088	10.9238	12.1452	12.1941	12.3349	-1.01095	-3.22107e-05	HAP1	HAP1	HAP1	1.01037
ILMN_2609505	Lgr6	Lgr6	Lgr6	Lgr6	ENSMUSG00000042793	0	0	#N/A		0	#N/A	373.07	258.091	164.967	518.102	550.966	533.045	373.07	258.091	164.967	518.102	550.966	533.045	14.7759	2.01238		1.40582	0.972549	0.621635	1.95233	2.07617	2.00864	1	-0.00032544	1.67006	4.06763	8.5433	8.01174	7.36603	9.01709	9.10582	9.05811	1	-3.22107e-05	LGR6	LGR6	LGR6	0.925551
ILMN_2825803	Parp14	Parp14	Parp14	Parp14	ENSMUSG00000034422	All_BEG_peak_1627 (-47367), All_BEG_peak_1626 (+2231), All_BEG_peak_1625 (+82986)	Kurimoto_peak_9423 (-47380), Kurimoto_peak_9422 (+2222), Kurimoto_peak_9421 (+82988)	MACS_peak_8915 (-47611), MACS_peak_8914 (-36097), MACS_peak_8913 (-31723), MACS_peak_8912 (-31043), MACS_peak_8911 (-26588), MACS_peak_8910 (+74), MACS_peak_8909 (+2328)	MACS_peak_11726 (-47552), MACS_peak_11725 (-45409), MACS_peak_11724 (-42058), MACS_peak_11723 (-36114), MACS_peak_11722 (-34480), MACS_peak_11721 (-31726), MACS_peak_11720 (-31010), MACS_peak_11719 (-26611), MACS_peak_11718 (-16790), MACS_peak_11717 (-1001), MACS_peak_11716 (+299), MACS_peak_11715 (+1923)	All_IRF_peak_1275 (-47468), All_IRF_peak_1274 (+2222)	All_BEG_All_IRF1_overlapping_peak_224 (-47370), All_BEG_All_IRF1_overlapping_peak_427 (+2222)	5226.95	5715.66	5547.5	10549.8	11030.4	11677.3	5226.95	5715.66	5547.5	10549.8	11030.4	11677.3	89.0233	2.01682		0.950924	1.03983	1.00924	1.91929	2.00674	2.12442	-1.08331	-0.00032544	1.92455	10.342	12.3518	12.4807	12.4376	13.3649	13.4292	13.5114	1.77117	19.1811	PARP14	PARP14	PARP14	1.42179
ILMN_1243996	E430018P19Rik	Ash1l	Ash1l	Ash1l	ENSMUSG00000028053	0	0	#N/A		0	#N/A	169.193	183.714	262.568	360.721	445.777	435.465	169.193	183.714	262.568	360.721	445.777	435.465	25.015	2.0179		0.824697	0.895472	1.27983	1.75826	2.17285	2.12258	1.32309	0.00032544	2.61451	67.0163	7.40253	7.52131	8.03655	8.49474	8.80018	8.76641	-1.06648	-3.22107e-05	#N/A	?	#N/A	#N/A
ILMN_2633039	BC038311	Cox18	Cox18	Cox18	ENSMUSG00000035505	0	0	MACS_peak_16818 (-53645), MACS_peak_16817 (-190)	MACS_peak_22308 (-53633), MACS_peak_22307 (-47546), MACS_peak_22306 (-161)	All_IRF_peak_2511 (-227)	#N/A	1069.38	1291.73	1251.27	2396.63	2443.6	2457.78	1069.38	1291.73	1251.27	2396.63	2443.6	2457.78	81.0995	2.02028		0.888098	1.07275	1.03915	1.99035	2.02936	2.04113	1.06724	0.00032544	1.56631	15.1148	10.0626	10.3351	10.2892	11.2268	11.2548	11.2631	1.10515	3.22107e-05	COX18	COX18	COX18	0.848526
ILMN_2839745	A230050P20Rik	A230050P20Rik	A230050P20Rik	A230050P20Rik	ENSMUSG00000038884	0	0	#N/A		All_IRF_peak_3271 (+210)	#N/A	3220.83	2972.78	2761.51	5660.89	6555.59	5987.27	3220.83	2972.78	2761.51	5660.89	6555.59	5987.27	88.9827	2.03278		1.07899	0.995892	0.925117	1.89642	2.19615	2.00576	-1.17025	-1.17268	1.92698	12.8811	11.6532	11.5376	11.4312	12.4668	12.6785	12.5477	1.01944	3.22107e-05	#N/A	C19orf66	C19orf66	1.61592
ILMN_3161733	Defb14	Defb14	Defb14	Defb14	ENSMUSG00000046354	0	0	#N/A		0	#N/A	119.433	142.667	128.958	288.856	236.531	272.215	119.433	142.667	128.958	288.856	236.531	272.215	18.986	2.0396		0.916227	1.09447	0.989301	2.21596	1.81455	2.0883	-1.10197	-0.00032544	1.30785	6.46e-06	6.90005	7.15651	7.01076	8.17421	7.88589	8.0886	6.92522	3.22107e-05	#N/A	?	#N/A	#N/A
ILMN_1230878	H2-T22	H2-T22	H2-T22	H2-T22	ENSMUSG00000056116	0	0	MACS_peak_9827 (-139)	MACS_peak_12952 (-152)	All_IRF_peak_1432 (-255)	#N/A	2146.32	1833.62	1898.86	4047.86	3994.11	4009.29	2146.32	1833.62	1898.86	4047.86	3994.11	4009.29	88.7151	2.04995		1.09529	0.935711	0.969004	2.06566	2.03823	2.04597	1.28544	0.00032544	2.00109	25.1468	11.0676	10.8405	10.8909	11.9829	11.9637	11.9691	-1.00485	-3.22107e-05	#N/A	?	#N/A	#N/A
ILMN_1238346	BC022145	Tmem106a	Tmem106a	Tmem106a	ENSMUSG00000034947	All_BEG_peak_742 (-771)	Kurimoto_peak_7116 (-848)	MACS_peak_4216 (-9872), MACS_peak_4217 (-2202), MACS_peak_4218 (-5), MACS_peak_4219 (+1028), MACS_peak_4220 (+5670)	MACS_peak_5511 (-9862), MACS_peak_5512 (-2175), MACS_peak_5513 (+105), MACS_peak_5514 (+1046), MACS_peak_5515 (+5586)	All_IRF_peak_599 (+39)	#N/A	157.853	232.354	147.843	345.984	404.11	357.721	157.853	232.354	147.843	345.984	404.11	357.721	23.2354	2.05894		0.880139	1.29553	0.824328	1.9291	2.25319	1.99454	-1.55413	-63.1331	1.53479	2.90366	7.30244	7.86018	7.20792	8.43456	8.6586	8.48269	-1.19027	-3.22107e-05	TMEM106A	TMEM106A	TMEM106A	0.884482
ILMN_1214731	H2-T17	H2-T22	H2-T22	H2-T22	ENSMUSG00000056116	0	0	MACS_peak_9827 (-139)	MACS_peak_12952 (-152)	All_IRF_peak_1432 (-255)	#N/A	3245.08	3157.53	3099.69	6112.4	6585.99	7027.09	3245.08	3157.53	3099.69	6112.4	6585.99	7027.09	93.9329	2.07586		1.02451	0.996874	0.978612	1.92976	2.07928	2.21854	1.42681	11.7438	1.91322	67.3356	11.664	11.6246	11.5979	12.5775	12.6852	12.7787	1.16243	3.22107e-05	#N/A	?	#N/A	#N/A
ILMN_2655721	Stat1	Stat1	Stat1	Stat1	ENSMUSG00000026104	All_BEG_peak_79 (-5620), All_BEG_peak_80 (+18), All_BEG_peak_81 (+23515)	Kurimoto_peak_202 (-5571), Kurimoto_peak_203 (-265)	MACS_peak_238 (-5494), MACS_peak_239 (-91), MACS_peak_240 (+39506)	MACS_peak_323 (-5524), MACS_peak_324 (-2514), MACS_peak_325 (-50), MACS_peak_326 (+39508), MACS_peak_327 (+50380), MACS_peak_328 (+51813)	All_IRF_peak_49 (-5603), All_IRF_peak_50 (+40)	All_BEG_All_IRF1_overlapping_peak_462 (-5603), All_BEG_All_IRF1_overlapping_peak_717 (+40)	2180.61	2072.51	1861.09	4601.21	3864.2	4229.6	2180.61	2072.51	1861.09	4601.21	3864.2	4229.6	91.5975	2.07631		1.06994	1.0169	0.913164	2.25763	1.89601	2.07529	1.20637	2.55144	2.95304	18.0624	11.0905	11.0172	10.8619	12.1678	11.916	12.0463	1.42057	13.2841	STAT1	STAT1	STAT1	1.56048
ILMN_1256128	B630009B09Rik	Parp10	Parp10	Parp10	ENSMUSG00000063268	All_BEG_peak_1470 (-4)	Kurimoto_peak_9047 (-24), Kurimoto_peak_9046 (+16373)	MACS_peak_8247 (+10), MACS_peak_8246 (+22488), MACS_peak_8245 (+24338)	MACS_peak_10804 (+55), MACS_peak_10803 (+22501), MACS_peak_10802 (+24284)	All_IRF_peak_1173 (-21)	All_BEG_All_IRF1_overlapping_peak_83 (-4)	355.34	355.017	341.43	728.549	590.591	864.819	355.34	355.017	341.43	728.549	590.591	864.819	28.2828	2.07643		1.01353	1.01261	0.973858	2.07803	1.68454	2.46671	1.06278	0.00032544	1.89986	4.11585	8.47305	8.47174	8.41545	9.50888	9.20602	9.75625	1.34135	3.22107e-05	PARP10	PARP10	PARP10	0.916332
ILMN_2506388	4933412E12Rik	#N/A	4933412E12Rik	4933412E12Rik	#N/A	0	0	#N/A		0	#N/A	557.029	622.81	662.072	1475.34	1183.09	1166.7	557.029	622.81	662.072	1475.34	1183.09	1166.7	62.6282	2.07671		0.907257	1.0144	1.07835	2.40295	1.92694	1.90025	-1.32264	-11.1442	1.80685	28.7314	9.12161	9.28265	9.37084	10.5268	10.2083	10.1882	-1.0788	-3.22107e-05	#N/A	?	#N/A	#N/A
ILMN_1222543	Ugt1a9	Ugt1a6b	Ugt1a6b	Ugt1a10	ENSMUSG00000090145	0	0	#N/A		0	#N/A	352.789	283.666	306.993	776.908	601.718	581.541	352.789	283.666	306.993	776.908	601.718	581.541	36.8738	2.07766		1.12181	0.902007	0.976185	2.47043	1.91336	1.8492	-1.04877	-0.00032544	2.31239	44.7527	8.46266	8.14805	8.26206	9.6016	9.23294	9.18374	1.06872	3.22107e-05	#N/A	?	#N/A	#N/A
ILMN_2665266	H2-T10	H2-T10	H2-T10	H2-T10	ENSMUSG00000079491	0	0	#N/A		0	#N/A	420.233	425.805	395.38	882.914	849.102	848.259	420.233	425.805	395.38	882.914	849.102	848.259	65.3786	2.07849		1.01553	1.029	0.955472	2.13364	2.05193	2.04989	-1.24948	-0.00032544	1.44214	6.46e-06	8.71505	8.73405	8.6271	9.78613	9.72979	9.72836	-1.10996	-3.22107e-05	#N/A	?	#N/A	#N/A
ILMN_3122961	Gbp2	Gbp2	Gbp2	Gbp2	ENSMUSG00000028270	All_BEG_peak_2755 (-437)	Kurimoto_peak_2155 (-393), Kurimoto_peak_2156 (+29693)	MACS_peak_14787 (-191)	MACS_peak_19607 (-1856), MACS_peak_19608 (-335), MACS_peak_19609 (+810)	All_IRF_peak_2175 (-227)	All_BEG_All_IRF1_overlapping_peak_106 (-407)	7699.48	9120.11	8058.56	15463.8	18857.2	17633.7	7699.48	9120.11	8058.56	15463.8	18857.2	17633.7	97.739	2.08837		0.928463	1.09977	0.971763	1.86475	2.27395	2.12641	1.03704	0.00032544	2.58417	9.52375	12.9105	13.1548	12.9763	13.9166	14.2028	14.106	-1.17351	-3.22107e-05	GBP2	GBP2	GBP2	0.907121
ILMN_2674425	2610042O14Rik	Sys1	Sys1	Sys1	ENSMUSG00000045503	0	0	MACS_peak_13495 (-1917), MACS_peak_13496 (+1654)	MACS_peak_17831 (-1907), MACS_peak_17832 (+1638)	0	#N/A	273.245	320.014	388.015	692.764	741.881	616.146	273.245	320.014	388.015	692.764	741.881	616.146	49.6802	2.08993		0.835377	0.978363	1.18626	2.11795	2.26811	1.88371	-1.19389	-0.00032544	2.07876	65.3668	8.09405	8.32199	8.59997	9.43622	9.53504	9.26713	-1.04211	-3.22107e-05	#N/A	?	#N/A	#N/A
ILMN_2733330	Rps3a	Rps3a1	Rps3a1	Rps3a	ENSMUSG00000028081	0	0	#N/A		0	#N/A	1304.98	1678.33	1775.96	4071.91	2643.39	3231.72	1304.98	1678.33	1775.96	4071.91	2643.39	3231.72	21.0302	2.09003		0.822594	1.05793	1.11947	2.56672	1.66626	2.03711	-1.05767	-0.00032544	2.36585	340.795	10.3498	10.7128	10.7944	11.9915	11.3682	11.6581	1.1586	3.22107e-05	#N/A	?	#N/A	#N/A
ILMN_2822850	Serpinh1	#N/A	Serpinh1	Serpinh1	#N/A	0	Kurimoto_peak_4685 (-7975), Kurimoto_peak_4684 (-2464), Kurimoto_peak_4683 (+24200)	MACS_peak_19502 (+48186)		0	#N/A	1490.4	978.491	1363.16	2662.74	2716.61	2641.34	1490.4	978.491	1363.16	2662.74	2716.61	2641.34	58.0542	2.09305		1.16679	0.766031	1.06718	2.08458	2.12675	2.06782	-1.13741	-0.00032544	2.31983	73.9638	10.5415	9.93442	10.4127	11.3787	11.4076	11.3671	-1.01852	-3.22107e-05	SERPINH1	SERPINH1	SERPINH1	0.982455
ILMN_2811737	Casp4	Casp4	Casp4	Casp4	ENSMUSG00000033538	0	0	MACS_peak_21061 (-109), MACS_peak_21062 (+3095)	MACS_peak_27977 (-52), MACS_peak_27978 (+3046)	0	#N/A	783.419	908.646	896.889	1747.68	1467.39	2222.05	783.419	908.646	896.889	1747.68	1467.39	2222.05	24.7641	2.10013		0.907802	1.05291	1.03929	2.02516	1.70037	2.57485	-1.4332	-5.14741	1.53584	8.71367	9.61364	9.82758	9.80878	10.7712	10.519	11.1177	-1.05638	-3.22107e-05	CASP4	CASP4	CASP4	1.03639
ILMN_1253874	Serpinb2	Serpinb2	Serpinb2	Serpinb2	ENSMUSG00000062345	0	0	MACS_peak_762 (-24339), MACS_peak_763 (-14399), MACS_peak_764 (-9185), MACS_peak_765 (-7955), MACS_peak_766 (+2260)	MACS_peak_987 (-63730), MACS_peak_988 (-24296), MACS_peak_989 (-14411), MACS_peak_990 (-9179), MACS_peak_991 (-7968), MACS_peak_992 (+2297)	0	#N/A	189.916	325.778	284.833	608.424	653.205	422.735	189.916	325.778	284.833	608.424	653.205	422.735	14.6378	2.10407		0.711717	1.22086	1.06742	2.28009	2.44791	1.58421	1	0.00032544	0.713749	-6.46e-06	7.56922	8.34775	8.15397	9.24893	9.35139	8.72361	1	3.22107e-05	#N/A	?	#N/A	#N/A
ILMN_3003290	Hdgf	Hdgf	Hdgf	Hdgf	ENSMUSG00000004897	0	0	#N/A	MACS_peak_18840 (+4347)	0	#N/A	10739.1	11504.9	13687.1	26295.2	25723.2	23757	10739.1	11504.9	13687.1	26295.2	25723.2	23757	90.0403	2.10891		0.896642	0.960577	1.14278	2.19547	2.14771	1.98355	1.12428	1.59608	1.81291	8.81453	13.3906	13.49	13.7405	14.6825	14.6508	14.5361	-1.03574	-3.22107e-05	HDGF	HDGF	HDGF	1.02943
ILMN_2615145	Fbxw17	Fbxw17	Fbxw17	Fbxw17	ENSMUSG00000037816	All_BEG_peak_1073 (-75759)	Kurimoto_peak_7972 (-75707)	MACS_peak_5983 (+999), MACS_peak_5984 (+3406)	MACS_peak_7903 (+1024), MACS_peak_7904 (+3413)	0	#N/A	3108.93	3001.68	2598.42	5742.79	6123.03	6517.11	3108.93	3001.68	2598.42	5742.79	6123.03	6517.11	97.3229	2.11079		1.07093	1.03399	0.895078	1.97822	2.1092	2.24495	1.14353	1.97208	1.945	29.4273	11.6022	11.5516	11.3434	12.4875	12.58	12.67	1.02201	3.22107e-05	#N/A	?	#N/A	#N/A
ILMN_2810539	EG630499	H2-K2	H2-K2	H2-K2	ENSMUSG00000067203	0	0	#N/A		0	#N/A	2172.38	2005.37	2040.21	3761.03	4854.45	4556.33	2172.38	2005.37	2040.21	3761.03	4854.45	4556.33	79.9627	2.11835		1.04812	0.967536	0.984348	1.81459	2.34214	2.19831	-1.16989	-0.19741	1.18557	6.46e-06	11.0851	10.9697	10.9945	11.8769	12.2451	12.1537	-1.03162	-3.22107e-05	#N/A	?	#N/A	#N/A
ILMN_2778655	Vcam1	Vcam1	Vcam1	Vcam1	ENSMUSG00000027962	0	Kurimoto_peak_2053 (-92960)	MACS_peak_14571 (-60061), MACS_peak_14570 (-56955), MACS_peak_14569 (-55697), MACS_peak_14568 (-54832), MACS_peak_14567 (-32648), MACS_peak_14566 (+56981)	MACS_peak_19283 (-63649), MACS_peak_19282 (-61856), MACS_peak_19281 (-60056), MACS_peak_19280 (-56929), MACS_peak_19279 (-55722), MACS_peak_19278 (-54853), MACS_peak_19277 (-32579), MACS_peak_19276 (+49343), MACS_peak_19275 (+56961)	All_IRF_peak_2129 (+22736)	#N/A	316.064	290.573	247.845	714.768	557.211	538.332	316.064	290.573	247.845	714.768	557.211	538.332	39.4383	2.1186		1.10967	1.02017	0.870159	2.50948	1.95631	1.89003	1.02816	0.00032544	1.69296	1.65443	8.30407	8.18276	7.9533	9.48133	9.12208	9.07235	-1.03251	-3.22107e-05	VCAM1	VCAM1	VCAM1	0.722404
ILMN_2894678	H2-T10	H2-T10	H2-T10	H2-T10	ENSMUSG00000079491	0	0	#N/A		0	#N/A	165.957	184.471	136.148	334.577	406.789	292.767	165.957	184.471	136.148	334.577	406.789	292.767	25.9572	2.12533		1.02321	1.13736	0.839425	2.06284	2.50807	1.80506	-1.73438	-0.00032544	1.45744	6.46e-06	7.37466	7.52725	7.08903	8.38619	8.66814	8.19361	-2.05292	-3.22107e-05	#N/A	?	#N/A	#N/A
ILMN_2988143	Plac8	Plac8	Plac8	Plac8	ENSMUSG00000029322	0	0	MACS_peak_16951 (-90970), MACS_peak_16950 (-84273), MACS_peak_16949 (-64859), MACS_peak_16948 (-62980), MACS_peak_16947 (-60710), MACS_peak_16946 (-42042), MACS_peak_16945 (-15526), MACS_peak_16944 (-11021), MACS_peak_16943 (-2902), MACS_peak_16942 (+1987), MACS_peak_16941 (+5147), MACS_peak_16940 (+15076), MACS_peak_16939 (+45838)	MACS_peak_22485 (-94848), MACS_peak_22484 (-92007), MACS_peak_22483 (-90932), MACS_peak_22482 (-84259), MACS_peak_22481 (-66788), MACS_peak_22480 (-64816), MACS_peak_22479 (-63265), MACS_peak_22478 (-60713), MACS_peak_22477 (-50087), MACS_peak_22476 (-42037), MACS_peak_22475 (-18341), MACS_peak_22474 (-17436), MACS_peak_22473 (-15774), MACS_peak_22472 (-11080), MACS_peak_22471 (-10134), MACS_peak…	All_IRF_peak_2525 (-18390)	#N/A	408.27	284.589	297.308	864.988	692.183	569.746	408.27	284.589	297.308	864.988	692.183	569.746	20.6263	2.14804		1.23697	0.862246	0.90078	2.62073	2.09717	1.72621	1.31068	27.1327	1.18083	6.46e-06	8.67338	8.15274	8.21581	9.75654	9.43501	9.15417	1.04403	3.22107e-05	PLAC8	PLAC8	PLAC8	1.39444
ILMN_3136149	Faim2	Faim2	Faim2	Faim2	ENSMUSG00000023011	0	0	MACS_peak_8462 (+29962)	MACS_peak_11115 (+29954)	0	#N/A	394.189	477.897	378.801	1060.77	875.317	756.301	394.189	477.897	378.801	1060.77	875.317	756.301	39.8329	2.15238		0.945383	1.14614	0.908479	2.54403	2.09927	1.81384	2.66609	0.00032544	1.42064	6.46e-06	8.62274	8.90055	8.5653	10.0509	9.77366	9.56282	1.9038	3.22107e-05	FAIM2	FAIM2	FAIM2	0.698288
ILMN_2493826	Ugt1a10	Ugt1a6b	Ugt1a6b	Ugt1a10	ENSMUSG00000090145	0	0	#N/A		0	#N/A	374.875	299.363	271.848	740.351	624.305	680.672	374.875	299.363	271.848	740.351	624.305	680.672	55.8091	2.16188		1.18871	0.949267	0.862019	2.34762	1.97965	2.15838	-1.10049	-0.00032544	2.27158	34.9906	8.55027	8.22575	8.08666	9.53206	9.28611	9.41082	1.02848	3.22107e-05	#N/A	?	#N/A	#N/A
ILMN_1228489	Hmg20a	#N/A	Hmg20a	Hmg20a	#N/A	0	Kurimoto_peak_5679 (-1041), Kurimoto_peak_5680 (+80813)	MACS_peak_21456 (+214), MACS_peak_21457 (+45353), MACS_peak_21458 (+46891), MACS_peak_21459 (+60850), MACS_peak_21460 (+71114)	MACS_peak_28499 (+275), MACS_peak_28500 (+45330), MACS_peak_28501 (+46891), MACS_peak_28502 (+60807), MACS_peak_28503 (+71105)	0	#N/A	733.559	525.296	487.738	1322.16	1272.55	1182.71	733.559	525.296	487.738	1322.16	1272.55	1182.71	54.0676	2.16274		1.25998	0.902264	0.837753	2.27098	2.18577	2.03145	1.02779	0.00032544	1.85647	35.2343	9.51877	9.03699	8.92996	10.3687	10.3135	10.2079	1.07667	3.22107e-05	HMG20A	HMG20A	HMG20A	1.03272
ILMN_2740407	Pde2a	Pde2a	Pde2a	Pde2a	ENSMUSG00000030653	0	Kurimoto_peak_4695 (-14718), Kurimoto_peak_4696 (+54542), Kurimoto_peak_4697 (+61818)	MACS_peak_19561 (-89811), MACS_peak_19562 (-87665), MACS_peak_19563 (-72487), MACS_peak_19564 (-67915), MACS_peak_19565 (-66675), MACS_peak_19566 (-61012), MACS_peak_19567 (-53195)	MACS_peak_25987 (-89858), MACS_peak_25988 (-89272), MACS_peak_25989 (-87670), MACS_peak_25990 (-72440), MACS_peak_25991 (-67984), MACS_peak_25992 (-66622), MACS_peak_25993 (-61043), MACS_peak_25994 (-53160), MACS_peak_25995 (+87683), MACS_peak_25996 (+97310)	All_IRF_peak_2955 (-76148)	#N/A	170.316	329.638	182.159	584.815	475.009	418.518	170.316	329.638	182.159	584.815	475.009	418.518	15.6399	2.1673		0.749066	1.44978	0.801152	2.57208	2.08914	1.84068	-1.03092	-0.00032544	1.28939	6.46e-06	7.41207	8.36474	7.50905	9.19184	8.89181	8.70914	1.01313	3.22107e-05	PDE2A	PDE2A	PDE2A	0.712472
ILMN_1238547	Areg	Areg	Areg	Areg	ENSMUSG00000029378	All_BEG_peak_3201 (+23425)	0	#N/A		All_IRF_peak_2513 (-33163)	#N/A	1344.74	1968.86	1898.6	3825.06	3616.61	3867.32	1344.74	1968.86	1898.6	3825.06	3616.61	3867.32	69.9903	2.16972		0.773995	1.13322	1.09278	2.2016	2.08162	2.22593	4.19935	98.5958	1.32887	11.5763	10.3931	10.9431	10.8907	11.9013	11.8204	11.9171	3.57984	332.556	AREG	AREG	AREG	0.662424
ILMN_2675232	Prss19	Klk8	Klk8	Klk8	ENSMUSG00000064023	0	Kurimoto_peak_4468 (+2545)	#N/A		0	#N/A	3522.06	3806.71	4214.1	10644	8200.58	6267.5	3522.06	3806.71	4214.1	10644	8200.58	6267.5	14.9311	2.17555		0.915387	0.989366	1.09525	2.76639	2.13134	1.62893	1.08294	0.00032544	1.35965	4.18081	11.7822	11.8943	12.041	13.3778	13.0015	12.6137	1.11527	3.22107e-05	#N/A	?	#N/A	#N/A
ILMN_1226639	BC006779	Helz2	Helz2	BC006779	ENSMUSG00000027580	0	0	#N/A		0	#N/A	1095.65	1152.63	994.562	2164.78	2447.85	2479.54	1095.65	1152.63	994.562	2164.78	2447.85	2479.54	97.2358	2.18702		1.0136	1.06631	0.920083	2.00267	2.26454	2.29386	-1.09148	-0.00032544	2.54749	22.0746	10.0976	10.1707	9.95792	11.08	11.2573	11.2759	1.60482	39.8964	HELZ2	HELZ2	HELZ2	1.74956
ILMN_2642800	Sostdc1	Sostdc1	Sostdc1	Sostdc1	ENSMUSG00000036169	0	0	#N/A		0	#N/A	847.879	610.704	736.467	1436.44	1755.69	1617.48	847.879	610.704	736.467	1436.44	1755.69	1617.48	76.5798	2.19111		1.15881	0.834656	1.00654	1.9632	2.39952	2.21062	1.27115	0.00032544	2.43794	12.2262	9.72771	9.25433	9.52448	10.4883	10.7778	10.6595	-1.00465	-3.22107e-05	SOSTDC1	SOSTDC1	SOSTDC1	0.867613
ILMN_2932787	BC006779	Helz2	Helz2	BC006779	ENSMUSG00000027580	0	0	#N/A		0	#N/A	988.909	963.431	1011.89	2276.08	2294.19	1943.67	988.909	963.431	1011.89	2276.08	2294.19	1943.67	97.0503	2.19752		1.00084	0.975058	1.0241	2.30355	2.32188	1.96713	1.00794	0.00032544	3.09752	34.2642	9.94969	9.91204	9.98283	11.1523	11.1638	10.9246	1.51715	20.7521	HELZ2	HELZ2	HELZ2	1.74956
ILMN_2915279	Mov10	Mov10	Mov10	Mov10	ENSMUSG00000002227	0	0	MACS_peak_14454 (+23932)	MACS_peak_19133 (+331)	All_IRF_peak_2117 (+418)	#N/A	289.157	279.983	205.507	493.81	587.815	630.72	289.157	279.983	205.507	493.81	587.815	630.72	52.2178	2.21048		1.11983	1.0843	0.795875	1.91239	2.27645	2.44261	-1.43127	-11.3803	1.69744	6.8147	8.17571	8.12919	7.68305	8.94781	9.19922	9.30085	-1.11912	-3.22107e-05	MOV10	MOV10	MOV10	1.30467
ILMN_1219468	AI481105	Znfx1	Znfx1	Znfx1	ENSMUSG00000039501	All_BEG_peak_2507 (+330)	Kurimoto_peak_1517 (-15421)	MACS_peak_13561 (-30661), MACS_peak_13560 (-16244), MACS_peak_13559 (+2341), MACS_peak_13558 (+4504)	MACS_peak_17922 (-92699), MACS_peak_17921 (-30651), MACS_peak_17920 (-16253), MACS_peak_17919 (+118), MACS_peak_17918 (+2377), MACS_peak_17917 (+4641)	All_IRF_peak_1957 (+354), All_IRF_peak_1956 (+4451)	All_BEG_All_IRF1_overlapping_peak_128 (+354)	1389.34	1390.24	1341.87	2882.55	3365.52	2865.12	1389.34	1390.24	1341.87	2882.55	3365.52	2865.12	102.656	2.21116		1.0113	1.01195	0.976744	2.09821	2.44977	2.08552	-1.27625	-2.39242	2.84922	5.41125	10.4402	10.4411	10.39	11.4931	11.7166	11.4844	1.14961	3.22107e-05	ZNFX1	ZNFX1	ZNFX1	1.4043
ILMN_1242466	Psmb9	Psmb9	Psmb9	Psmb9	ENSMUSG00000096727	0	0	#N/A		0	#N/A	1375.18	1828.34	1443.31	3448.47	3339.33	3502.77	1375.18	1828.34	1443.31	3448.47	3339.33	3502.77	86.5298	2.21454		0.887816	1.18038	0.931803	2.22634	2.15588	2.26139	1.13395	0.00032544	2.39985	8.71367	10.4254	10.8363	10.4952	11.7517	11.7053	11.7743	1.60551	39.053	PSMB9	PSMB9	PSMB9	1.86621
ILMN_2460094	Wnt10a	Wnt10a	Wnt10a	Wnt10a	ENSMUSG00000026167	0	Kurimoto_peak_299 (+33630)	MACS_peak_460 (-12029)	MACS_peak_606 (-11983)	0	#N/A	192.127	283.415	231.608	545.561	469.839	553.411	192.127	283.415	231.608	545.561	469.839	553.411	47.5286	2.2185		0.815076	1.20235	0.982569	2.31448	1.99324	2.34778	-2.55642	-0.00032544	2.12188	18.5073	7.58592	8.14677	7.85554	9.0916	8.87602	9.11221	1.73817	3.22107e-05	WNT10A	WNT10A	WNT10A	0.825667
ILMN_2630730	Sf3a1	Sf3a1	Sf3a1	Sf3a1	ENSMUSG00000002129	0	0	#N/A		0	#N/A	2026.85	1947.89	2014.53	4990.92	4288.01	4019.23	2026.85	1947.89	2014.53	4990.92	4288.01	4019.23	106.991	2.22033		1.01524	0.975689	1.00907	2.49993	2.14785	2.01321	1.11626	0.649533	2.13085	340.795	10.985	10.9277	10.9762	12.2851	12.0661	11.9727	1.03449	3.22107e-05	SF3A1	SF3A1	SF3A1	0.880251
ILMN_2593196	Stat1	Stat1	Stat1	Stat1	ENSMUSG00000026104	All_BEG_peak_79 (-5620), All_BEG_peak_80 (+18), All_BEG_peak_81 (+23515)	Kurimoto_peak_202 (-5571), Kurimoto_peak_203 (-265)	MACS_peak_238 (-5494), MACS_peak_239 (-91), MACS_peak_240 (+39506)	MACS_peak_323 (-5524), MACS_peak_324 (-2514), MACS_peak_325 (-50), MACS_peak_326 (+39508), MACS_peak_327 (+50380), MACS_peak_328 (+51813)	All_IRF_peak_49 (-5603), All_IRF_peak_50 (+40)	All_BEG_All_IRF1_overlapping_peak_462 (-5603), All_BEG_All_IRF1_overlapping_peak_717 (+40)	1595.27	1385.05	1099.72	2966.75	2790.44	3311.67	1595.27	1385.05	1099.72	2966.75	2790.44	3311.67	78.3429	2.22274		1.17298	1.01841	0.808613	2.18141	2.05177	2.43503	1.14655	0.00032544	3.49358	20.0488	10.6396	10.4357	10.1029	11.5347	11.4463	11.6933	1.55869	13.3274	STAT1	STAT1	STAT1	1.56048
ILMN_2625290	Ifi35	Ifi35	Ifi35	Ifi35	ENSMUSG00000010358	All_BEG_peak_741 (+22)	0	MACS_peak_4215 (-26)	MACS_peak_5506 (+18)	All_IRF_peak_598 (+51)	All_BEG_All_IRF1_overlapping_peak_311 (+32)	1929.58	2053.97	1927.87	4359.05	4463.4	4345.95	1929.58	2053.97	1927.87	4359.05	4463.4	4345.95	107.648	2.22762		0.979247	1.04237	0.978378	2.21218	2.26514	2.20553	1.55884	13.2797	2.44861	20.3574	10.9141	11.0042	10.9128	12.0898	12.1239	12.0855	1.58767	18.7123	IFI35	IFI35	IFI35	1.69968
ILMN_1258906	Lepre1	P3h1	P3h1	Lepre1	ENSMUSG00000028641	0	0	#N/A		0	#N/A	230.359	174.44	137.013	469.068	408.681	330.004	230.359	174.44	137.013	469.068	408.681	330.004	24.2905	2.2291		1.27549	0.965869	0.758639	2.59722	2.26286	1.82722	1.22284	0.00032544	1.83463	22.0346	7.84774	7.44659	7.09817	8.87365	8.67483	8.36634	-1.27899	-3.22107e-05	#N/A	?	#N/A	#N/A
ILMN_1255925	Col8a1	#N/A	Col8a1	Col8a1	#N/A	0	0	#N/A		0	#N/A	1495.91	1160.49	1193.88	3666.44	2596.62	2320.28	1495.91	1160.49	1193.88	3666.44	2596.62	2320.28	17.6275	2.22928		1.16556	0.904215	0.930229	2.85676	2.02319	1.80788	1.03832	0.00032544	1.50409	1.22588	10.5468	10.1805	10.2214	11.8402	11.3424	11.1801	1.00114	3.22107e-05	COL8A1	COL8A1	COL8A1	2.63207
ILMN_2868220	Inhba	Inhba	Inhba	Inhba	ENSMUSG00000041324	0	0	MACS_peak_5589 (-81748), MACS_peak_5590 (-19222), MACS_peak_5591 (-17777), MACS_peak_5592 (-3908), MACS_peak_5593 (+18930)	MACS_peak_7390 (-81699), MACS_peak_7391 (-19237), MACS_peak_7392 (-17835), MACS_peak_7393 (-3977), MACS_peak_7394 (+602)	All_IRF_peak_796 (+621)	#N/A	5454.8	3604.58	3414.94	11643.5	8850.72	7336.03	5454.8	3604.58	3414.94	11643.5	8850.72	7336.03	16.0794	2.231		1.31185	0.866881	0.821272	2.80018	2.12855	1.76427	-1.058	-0.00032544	1.41868	6.46e-06	12.4133	11.8156	11.7376	13.5072	13.1116	12.8408	1.3667	3.22107e-05	INHBA	INHBA	INHBA	1.92209
ILMN_1259564	AI481100	Irgm2	Irgm2	Irgm2	ENSMUSG00000069874	All_BEG_peak_620 (-81)	Kurimoto_peak_6831 (-3614), Kurimoto_peak_6832 (+24040)	MACS_peak_3613 (-205), MACS_peak_3614 (+9445)	MACS_peak_4689 (-3637), MACS_peak_4690 (-180), MACS_peak_4691 (+9461)	All_IRF_peak_505 (-79)	All_BEG_All_IRF1_overlapping_peak_45 (-81)	3549.11	3141.36	3062.31	7674.24	7651.15	6534.66	3549.11	3141.36	3062.31	7674.24	7651.15	6534.66	111.841	2.24142		1.09172	0.966296	0.941981	2.36063	2.35353	2.01009	1.36123	8.91561	5.54657	26.4887	11.7932	11.6172	11.5804	12.9058	12.9015	12.6739	1.36837	24.0889	#N/A	?	#N/A	#N/A
ILMN_2860645	Gbp6	Gbp7	Gbp7	Gbp7	ENSMUSG00000040253	0	0	MACS_peak_14783 (-108)	MACS_peak_19601 (-8776), MACS_peak_19602 (+116), MACS_peak_19603 (+5578)	All_IRF_peak_2172 (-81)	#N/A	235.818	324.053	280.135	616.195	699.714	571.269	235.818	324.053	280.135	616.195	699.714	571.269	61.124	2.24663		0.842201	1.15732	1.00048	2.20068	2.49896	2.04023	-1.48937	-13.7529	3.83861	2.5597	7.88153	8.34008	8.12998	9.26724	9.45062	9.15803	1.10437	3.22107e-05	#N/A	?	#N/A	#N/A
ILMN_3162887	LOC434484	Sp140	Sp140	Sp140	ENSMUSG00000070031	All_BEG_peak_130 (-1928), All_BEG_peak_131 (+349)	0	MACS_peak_569 (-1902)	MACS_peak_738 (-2391), MACS_peak_739 (-1897), MACS_peak_740 (-1127), MACS_peak_741 (+290)	0	#N/A	257.711	271.603	219.187	575.127	574.077	534.848	257.711	271.603	219.187	575.127	574.077	534.848	60.0354	2.2499		1.03291	1.08859	0.878504	2.30512	2.30091	2.14368	-2.1745	-0.00032544	2.24377	11.7901	8.00961	8.08536	7.77602	9.16774	9.1651	9.06298	-2.50489	-3.22107e-05	SP140	?	SP140	1.10637
ILMN_2724022	Mpi1	Mpi	Mpi	Mpi	ENSMUSG00000032306	0	0	MACS_peak_21477 (-4677)	MACS_peak_28526 (-4682)	0	#N/A	1317.76	1215.23	1281.31	3306.92	2638.99	2669.88	1317.76	1215.23	1281.31	3306.92	2638.99	2669.88	87.2667	2.25882		1.03644	0.955793	1.00777	2.60094	2.07561	2.0999	-1.03557	-0.00032544	1.85191	32.5398	10.3639	10.247	10.3234	11.6913	11.3658	11.3826	-1.00924	-3.22107e-05	MPI	MPI	MPI	1.15852
ILMN_2789562	P4ha2	P4ha2	P4ha2	P4ha2	ENSMUSG00000018906	0	Kurimoto_peak_6801 (+39273)	MACS_peak_3562 (-14826), MACS_peak_3563 (-12178), MACS_peak_3564 (-9141), MACS_peak_3565 (+49027), MACS_peak_3566 (+55120), MACS_peak_3567 (+60022)	MACS_peak_4624 (-12537), MACS_peak_4625 (-9156), MACS_peak_4626 (+49004), MACS_peak_4627 (+55101), MACS_peak_4628 (+60053)	All_IRF_peak_497 (+39184)	#N/A	720.115	761.669	653.541	1992.76	1580.03	1251.66	720.115	761.669	653.541	1992.76	1580.03	1251.66	23.1477	2.25936		1.01172	1.0701	0.918184	2.79971	2.21985	1.75851	1.17507	0.00032544	1.4082	6.46e-06	9.49208	9.57302	9.35213	10.9606	10.6257	10.2896	1.01989	3.22107e-05	P4HA2	P4HA2	P4HA2	1.0872
ILMN_2426853	Ubd	Ubd	Ubd	Ubd	ENSMUSG00000035186	0	0	MACS_peak_9837 (-8225)	MACS_peak_12964 (-8215)	0	#N/A	296.788	379.793	482.137	980.569	1017.57	637.336	296.788	379.793	482.137	980.569	1017.57	637.336	16.8785	2.27448		0.768403	0.983311	1.24829	2.53876	2.63456	1.65011	3.58168	1.80797	1.64	18.0032	8.21329	8.56907	8.9133	9.93748	9.99091	9.31591	1.69844	3.22107e-05	UBD	UBD	UBD	1.23132
ILMN_1214634	Aqp9	Aqp9	Aqp9	Aqp9	ENSMUSG00000032204	0	Kurimoto_peak_5786 (+3120), Kurimoto_peak_5785 (+5668), Kurimoto_peak_5784 (+7550), Kurimoto_peak_5783 (+16798), Kurimoto_peak_5782 (+30418)	MACS_peak_21726 (-16241), MACS_peak_21725 (-3943), MACS_peak_21724 (-1979), MACS_peak_21723 (+803), MACS_peak_21722 (+14230), MACS_peak_21721 (+18715)	MACS_peak_28853 (-24262), MACS_peak_28852 (-16287), MACS_peak_28851 (-11203), MACS_peak_28850 (-3926), MACS_peak_28849 (-2002), MACS_peak_28848 (+611), MACS_peak_28847 (+14231), MACS_peak_28846 (+18676), MACS_peak_28845 (+87320)	0	#N/A	247.947	409.477	320.735	699.163	784.49	746.36	247.947	409.477	320.735	699.163	784.49	746.36	50.6844	2.27981		0.760451	1.25586	0.983689	2.14432	2.40602	2.28908	-2.1083	-11.215	1.21435	6.46e-06	7.95389	8.67764	8.32524	9.44948	9.61561	9.54373	-1.2786	-3.22107e-05	AQP9	AQP9	AQP9	0.976217
ILMN_2979430	Thg1l	Thg1l	Thg1l	Thg1l	ENSMUSG00000011254	0	0	MACS_peak_3471 (-11590)	MACS_peak_4504 (-11618)	0	#N/A	271.335	230.615	213.766	573.543	590.681	490.87	271.335	230.615	213.766	573.543	590.681	490.87	62.7709	2.3125		1.13733	0.966646	0.896023	2.40407	2.4759	2.05753	-1.3094	-0.393907	2.02197	69.6542	8.08393	7.84934	7.73989	9.16376	9.20624	8.9392	-1.22057	-3.22107e-05	THG1L	THG1L	THG1L	1.08752
ILMN_1223395	Trafd1	Trafd1	Trafd1	Trafd1	ENSMUSG00000042726	All_BEG_peak_3261 (+15524)	Kurimoto_peak_3391 (+78672)	MACS_peak_17180 (-3527), MACS_peak_17179 (+1560)	MACS_peak_22784 (-4268), MACS_peak_22783 (+89), MACS_peak_22782 (+1361), MACS_peak_22781 (+44271)	All_IRF_peak_2565 (+1506)	#N/A	505.37	492.981	268.6	802.69	900.348	1228.95	505.37	492.981	268.6	802.69	900.348	1228.95	16.7686	2.31421		1.19666	1.16732	0.636015	1.90068	2.13193	2.91003	-1.30832	-0.00032544	1.98057	0.143297	8.9812	8.94539	8.06931	9.6487	9.81434	10.2632	-1.08591	-3.22107e-05	TRAFD1	TRAFD1	TRAFD1	1.03282
ILMN_2752873	Lgals9	Lgals9	Lgals9	Lgals9	ENSMUSG00000001123	All_BEG_peak_679 (-21800), All_BEG_peak_678 (-108)	0	MACS_peak_3886 (-91738), MACS_peak_3885 (+5), MACS_peak_3884 (+34361)	MACS_peak_5071 (-91786), MACS_peak_5070 (-88844), MACS_peak_5069 (-60461), MACS_peak_5068 (+64), MACS_peak_5067 (+34373)	All_IRF_peak_544 (-17652)	#N/A	2639.81	2250.27	2470.68	5900.49	5536.04	5609.03	2639.81	2250.27	2470.68	5900.49	5536.04	5609.03	118.313	2.31573		1.0759	0.917135	1.00697	2.40484	2.25631	2.28605	1.10851	0.00032544	3.14879	32.767	11.3662	11.1359	11.2707	12.5266	12.4346	12.4535	1.30735	9.79234	LGALS9	LGALS9	LGALS9	1.38155
ILMN_1225494	AU040950	Epdr1	Epdr1	Epdr1	ENSMUSG00000002808	0	0	#N/A		0	#N/A	228.76	169.404	161.18	441.999	413.559	446.797	228.76	169.404	161.18	441.999	413.559	446.797	46.1956	2.32836		1.22694	0.908588	0.864475	2.37063	2.21809	2.39636	1.4577	16.2702	2.01629	23.1564	7.83769	7.40433	7.33253	8.7879	8.69195	8.80348	-1.06614	-3.22107e-05	EPDR1	EPDR1	EPDR1	0.646907
ILMN_2509737	Trex1	Trex1	Trex1	Trex1	ENSMUSG00000105383	All_BEG_peak_4258 (+4850)	0	MACS_peak_21984 (+265), MACS_peak_21983 (+4787)	MACS_peak_29216 (+379), MACS_peak_29215 (+4849)	0	#N/A	605.351	759.472	752.653	1282.86	1491.26	2181.03	605.351	759.472	752.653	1282.86	1491.26	2181.03	13.6315	2.34012		0.85765	1.07601	1.06634	1.81753	2.11278	3.09004	1.40283	22.6065	2.58917	18.1059	9.24163	9.56885	9.55584	10.3251	10.5423	11.0908	1.12521	3.22107e-05	TREX1	TREX1	TREX1	1.34646
ILMN_1214841	Il24	Il24	Il24	Il24	ENSMUSG00000026420	0	Kurimoto_peak_478 (-15191)	#N/A		0	#N/A	248.81	454.656	409.529	927.477	756.551	920.899	248.81	454.656	409.529	927.477	756.551	920.899	48.671	2.34047		0.670649	1.22549	1.10386	2.49995	2.03923	2.48222	1.75903	0.00032544	1.13985	6.46e-06	7.9589	8.82863	8.67782	9.85717	9.56329	9.8469	1.01872	3.22107e-05	IL24	IL24	IL24	1.15182
ILMN_3082031	Whrn	Whrn	Whrn	Whrn	ENSMUSG00000039137	0	Kurimoto_peak_2466 (-2286), Kurimoto_peak_2465 (-405)	MACS_peak_15422 (+86475)	MACS_peak_20457 (+20552), MACS_peak_20456 (+86480)	0	#N/A	182.558	86.3837	89.6603	264.723	260.663	315.267	182.558	86.3837	89.6603	264.723	260.663	315.267	14.4897	2.34425		1.52725	0.72267	0.750082	2.21462	2.18066	2.63747	-1.03357	-0.00032544	1.37896	6.46e-06	7.51221	6.43269	6.4864	8.04834	8.02604	8.30043	1.00746	3.22107e-05	#N/A	DFNB31	DFNB31	1.09343
ILMN_2819929	Plod2	Plod2	Plod2	Plod2	ENSMUSG00000032374	0	Kurimoto_peak_5863 (+7041)	MACS_peak_21872 (-57247), MACS_peak_21873 (-37210)	MACS_peak_29042 (-57227), MACS_peak_29043 (-52247), MACS_peak_29044 (-37155)	All_IRF_peak_3368 (-57174)	#N/A	690.905	512.081	318.858	1476.93	1098.13	993.87	690.905	512.081	318.858	1476.93	1098.13	993.87	17.7436	2.34513		1.36198	1.00946	0.628563	2.91146	2.16473	1.95921	1.46071	15.2071	1.51639	6.46e-06	9.43234	9.00023	8.31677	10.5284	10.1008	9.95691	1.16824	3.22107e-05	PLOD2	PLOD2	PLOD2	1.30463
ILMN_2437513	Tor3a	Tor3a	Tor3a	Tor3a	ENSMUSG00000060519	All_BEG_peak_241 (-31889), All_BEG_peak_240 (+605)	Kurimoto_peak_587 (-31953), Kurimoto_peak_586 (+579), Kurimoto_peak_585 (+8398), Kurimoto_peak_584 (+17405), Kurimoto_peak_583 (+60058)	MACS_peak_1200 (-303), MACS_peak_1199 (+1450), MACS_peak_1198 (+58649)	MACS_peak_1546 (-34458), MACS_peak_1545 (-237), MACS_peak_1544 (+1441), MACS_peak_1543 (+49951), MACS_peak_1542 (+58726)	0	#N/A	303.106	495.977	508.352	1166.76	1045.03	856.126	303.106	495.977	508.352	1166.76	1045.03	856.126	42.9473	2.34652		0.695498	1.13805	1.16645	2.6772	2.3979	1.96444	1.17931	0.00032544	3.50232	17.5142	8.24368	8.95413	8.98969	10.1883	10.0293	9.74168	1.28928	3.22107e-05	TOR3A	TOR3A	TOR3A	1.1143
ILMN_2747811	Crlf1	Crlf1	Crlf1	Crlf1	ENSMUSG00000007888	0	0	#N/A		0	#N/A	2550.28	1476.39	1288.97	4879.81	3821.88	3827.72	2550.28	1476.39	1288.97	4879.81	3821.88	3827.72	31.47	2.35709		1.43931	0.833236	0.727458	2.75403	2.15696	2.16026	-1.4635	-0.00032544	1.78672	7.08798	11.3164	10.5279	10.332	12.2526	11.9001	11.9023	-1.75174	-3.22107e-05	CRLF1	CRLF1	CRLF1	0.997587
ILMN_2625451	Ankrd1	Ankrd1	Ankrd1	Ankrd1	ENSMUSG00000024803	0	0	#N/A		0	#N/A	169.761	315.071	249.107	696.842	579.932	456.327	169.761	315.071	249.107	696.842	579.932	456.327	21.2651	2.36137		0.693904	1.28786	1.01823	2.84836	2.37049	1.86525	-1.26241	-0.00032544	1.21881	6.46e-06	7.40736	8.29953	7.96062	9.44469	9.17974	8.83392	-1.09618	-3.22107e-05	ANKRD1	ANKRD1	ANKRD1	1.20541
ILMN_2691982	Afg3l2	Afg3l2	Afg3l2	Afg3l2	ENSMUSG00000024527	0	0	MACS_peak_10931 (-1012)	MACS_peak_14402 (-988), MACS_peak_14401 (+13605)	0	#N/A	255.917	294.26	225.224	584.081	586.617	666.05	255.917	294.26	225.224	584.081	586.617	666.05	71.2529	2.36877		0.990134	1.13848	0.871382	2.25979	2.2696	2.57692	1.26446	12.2199	1.98054	61.1001	7.99953	8.20095	7.81521	9.19002	9.19628	9.37949	1.0993	3.22107e-05	AFG3L2	AFG3L2	AFG3L2	1.08406
ILMN_2621012	Rbpms2	Rbpms2	Rbpms2	Rbpms2	ENSMUSG00000032387	0	Kurimoto_peak_5752 (-36650)	#N/A		0	#N/A	197.424	184.35	133.606	430.298	371.423	420.697	197.424	184.35	133.606	430.298	371.423	420.697	45.8272	2.37188		1.14919	1.07309	0.777715	2.50474	2.16204	2.44886	-1.10073	-0.00032544	1.45804	3.06655	7.62515	7.5263	7.06184	8.74919	8.53692	8.71664	-1.0908	-3.22107e-05	RBPMS2	RBPMS2	RBPMS2	0.94886
ILMN_1229455	D11Ertd759e	Rnf213	Rnf213	Rnf213	ENSMUSG00000070327	0	Kurimoto_peak_7247 (-28523), Kurimoto_peak_7248 (-10844)	MACS_peak_4531 (-14432), MACS_peak_4532 (-104), MACS_peak_4533 (+9915)	MACS_peak_5908 (-14373), MACS_peak_5909 (-2857), MACS_peak_5910 (-1045), MACS_peak_5911 (+155)	All_IRF_peak_634 (-2638), All_IRF_peak_635 (-105), All_IRF_peak_636 (+1424)	#N/A	6669.61	6715.09	6564.8	15151.6	15066.8	17105	6669.61	6715.09	6564.8	15151.6	15066.8	17105	127.97	2.37216		1.00297	1.00981	0.987213	2.27849	2.26574	2.57224	1.43444	1.55039	2.76381	54.4663	12.7034	12.7132	12.6805	13.8872	13.8791	14.0621	1.85695	18.6748	RNF213	RNF213	RNF213	1.96674
ILMN_2634083	Cdkn1a	Cdkn1a	Cdkn1a	Cdkn1a	ENSMUSG00000023067	All_BEG_peak_1773 (-36956)	0	MACS_peak_9695 (-14594), MACS_peak_9696 (-11913), MACS_peak_9697 (-8848), MACS_peak_9698 (+4428), MACS_peak_9699 (+20553)	MACS_peak_12775 (-12583), MACS_peak_12776 (-11905), MACS_peak_12777 (-8850), MACS_peak_12778 (+4434), MACS_peak_12779 (+20594)	0	#N/A	3728.54	3891.41	3704.03	9873.79	10124.1	6891.15	3728.54	3891.41	3704.03	9873.79	10124.1	6891.15	38.1347	2.37452		0.987782	1.03093	0.981288	2.61581	2.68211	1.82563	1.52044	25.7333	1.92135	24.3779	11.8644	11.9261	11.8549	13.2694	13.3055	12.7505	-1.03171	-3.22107e-05	CDKN1A	CDKN1A	CDKN1A	1.07569
ILMN_2959291	Upp1	Upp1	Upp1	Upp1	ENSMUSG00000020407	0	0	MACS_peak_3221 (+8438)	MACS_peak_4156 (-119), MACS_peak_4157 (+6990), MACS_peak_4158 (+8434)	All_IRF_peak_435 (+35757)	#N/A	796.845	910.391	891.012	2338.74	2045.26	1786.99	796.845	910.391	891.012	2338.74	2045.26	1786.99	90.1851	2.37506		0.920057	1.05116	1.02878	2.70037	2.36151	2.06331	1.42131	26.5349	1.50186	3.07742	9.63816	9.83034	9.7993	11.1915	10.9981	10.8033	1.55343	21.2847	UPP1	UPP1	UPP1	0.710294
ILMN_2905573	Olfm2	Olfm2	Olfm2	Olfm2	ENSMUSG00000032172	0	0	MACS_peak_21146 (+37570)	MACS_peak_28076 (-9195), MACS_peak_28075 (+37588)	0	#N/A	152.336	181.316	88.8328	408.341	253.071	343.909	152.336	181.316	88.8328	408.341	253.071	343.909	13.2689	2.37954		1.08171	1.2875	0.630788	2.89956	1.79702	2.44204	-1.03709	-0.00032544	1.1488	6.46e-06	7.25111	7.50236	6.47302	8.67363	7.9834	8.42588	-1.01858	-3.22107e-05	OLFM2	OLFM2	OLFM2	0.838163
ILMN_1234539	Irgm	Irgm1	Irgm1	Irgm1	ENSMUSG00000046879	0	0	MACS_peak_3493 (-1015), MACS_peak_3492 (-23)	MACS_peak_4528 (-441), MACS_peak_4527 (+14731)	All_IRF_peak_479 (-60)	#N/A	2651.9	2742.41	3361.11	6950.06	6761.01	7178.49	2651.9	2742.41	3361.11	6950.06	6761.01	7178.49	114.692	2.3859		0.908659	0.939675	1.15167	2.3814	2.31663	2.45967	2.0318	52.8764	3.41539	33.8777	11.3728	11.4212	11.7147	12.7628	12.723	12.8095	1.62631	53.5038	#N/A	?	#N/A	#N/A
ILMN_2823462	Oas1b	Oas1b	Oas1b	Oas1b	ENSMUSG00000029605	0	0	#N/A		0	#N/A	183.088	128.859	169.538	379.616	427.421	342.512	183.088	128.859	169.538	379.616	427.421	342.512	45.9078	2.38751		1.14077	0.802885	1.05634	2.36529	2.66314	2.1341	-1.27078	-0.00032544	9.97478	0.713022	7.51639	7.00965	7.40546	8.5684	8.73951	8.42001	3.21839	3.22107e-05	#N/A	?	#N/A	#N/A
ILMN_2636360	Scotin	Shisa5	Shisa5	Shisa5	ENSMUSG00000025647	All_BEG_peak_4257 (+537)	Kurimoto_peak_5933 (+209)	MACS_peak_21981 (-21746), MACS_peak_21982 (-15206)	MACS_peak_29213 (-39848), MACS_peak_29214 (-15198)	0	#N/A	858.17	728.837	649.905	1848.69	1650.33	1857.33	858.17	728.837	649.905	1848.69	1650.33	1857.33	102.14	2.39453		1.15092	0.977469	0.87161	2.47934	2.21331	2.49093	1.54583	9.28401	2.25894	6.83355	9.74512	9.50945	9.34408	10.8523	10.6885	10.859	1.7072	39.7544	SHISA5	SHISA5	SHISA5	0.947067
ILMN_1236323	Pk3	#N/A	Pk3	Pk3	#N/A	0	0	#N/A		0	#N/A	181.856	180.844	129.478	383.557	500.601	307.721	181.856	180.844	129.478	383.557	500.601	307.721	17.4677	2.42164		1.10848	1.10231	0.789213	2.33792	3.05134	1.87567	1.07498	0.00032544	1.35475	6.46e-06	7.50665	7.4986	7.01656	8.5833	8.96752	8.26548	1.05089	3.22107e-05	#N/A	?	#N/A	#N/A
ILMN_3131766	Trex1	Trex1	Trex1	Trex1	ENSMUSG00000105383	All_BEG_peak_4258 (+4850)	0	MACS_peak_21984 (+265), MACS_peak_21983 (+4787)	MACS_peak_29216 (+379), MACS_peak_29215 (+4849)	0	#N/A	337.976	388.696	441.819	772.944	816.407	1257.51	337.976	388.696	441.819	772.944	816.407	1257.51	14.8479	2.43636		0.867724	0.997943	1.13433	1.98447	2.09606	3.22855	1.39449	6.05974	2.26774	11.8008	8.40077	8.6025	8.78731	9.59422	9.67314	10.2964	1.14602	3.22107e-05	TREX1	TREX1	TREX1	1.34646
ILMN_2705294	Siat8b	St8sia2	St8sia2	St8sia2	ENSMUSG00000025789	0	0	#N/A		0	#N/A	173.383	99.2389	70.9292	285.202	260.356	298.125	173.383	99.2389	70.9292	285.202	260.356	298.125	16.8637	2.45577		1.51404	0.866587	0.619378	2.49048	2.27352	2.60333	-1.10104	-0.00032544	1.36659	6.46e-06	7.43782	6.63283	6.14831	8.15584	8.02434	8.21978	-1.14052	-3.22107e-05	ST8SIA2	ST8SIA2	ST8SIA2	0.784002
ILMN_2775937	Plat	Plat	Plat	Plat	ENSMUSG00000031538	0	0	#N/A	MACS_peak_26763 (-40393)	0	#N/A	1451.12	1621.71	1453.94	4937.51	3232.14	3046.56	1451.12	1621.71	1453.94	4937.51	3232.14	3046.56	16.8637	2.47775		0.96169	1.07475	0.963561	3.27221	2.14202	2.01903	1.05236	0.00032544	1.45559	6.81485	10.5029	10.6633	10.5058	12.2696	11.6583	11.573	1.01115	3.22107e-05	PLAT	PLAT	PLAT	1.71187
ILMN_2959292	Upp1	Upp1	Upp1	Upp1	ENSMUSG00000020407	0	0	MACS_peak_3221 (+8438)	MACS_peak_4156 (-119), MACS_peak_4157 (+6990), MACS_peak_4158 (+8434)	All_IRF_peak_435 (+35757)	#N/A	386.408	430.319	378.765	1212.57	871.593	887.988	386.408	430.319	378.765	1212.57	871.593	887.988	41.7852	2.48613		0.969663	1.07986	0.950482	3.04286	2.1872	2.22834	1.51957	11.4452	1.44915	12.0143	8.59398	8.74926	8.56516	10.2439	9.76751	9.7944	1.79439	22.6114	UPP1	UPP1	UPP1	0.710294
ILMN_2688345	H2afv	H2afv	H2afv	H2afv	ENSMUSG00000041126	0	0	MACS_peak_3197 (-11874)	MACS_peak_4122 (-19244), MACS_peak_4121 (-11817)	0	#N/A	2220	2432.48	2761.44	6702.53	5942.02	5840.9	2220	2432.48	2761.44	6702.53	5942.02	5840.9	345.267	2.49334		0.898311	0.984289	1.1174	2.71214	2.4044	2.36348	1.23096	3.07341	2.51741	79.1566	11.1163	11.2482	11.4312	12.7105	12.5367	12.512	1.0741	3.22107e-05	H2AFV	H2AFV	H2AFV	1.2738
ILMN_2959293	Upp1	Upp1	Upp1	Upp1	ENSMUSG00000020407	0	0	MACS_peak_3221 (+8438)	MACS_peak_4156 (-119), MACS_peak_4157 (+6990), MACS_peak_4158 (+8434)	All_IRF_peak_435 (+35757)	#N/A	220.424	224.957	232.834	618.031	537.517	541.721	220.424	224.957	232.834	618.031	537.517	541.721	74.3997	2.50255		0.975019	0.99507	1.02991	2.73378	2.37764	2.39623	1.73769	13.6134	1.47909	7.08798	7.78414	7.81351	7.86316	9.27154	9.07017	9.0814	1.83928	16.1178	UPP1	UPP1	UPP1	0.710294
ILMN_2954868	Oasl2	Oasl2	Oasl2	Oasl2	ENSMUSG00000029561	All_BEG_peak_3246 (+556)	Kurimoto_peak_3347 (+541)	MACS_peak_17118 (+458), MACS_peak_17119 (+19997)	MACS_peak_22710 (+555), MACS_peak_22711 (+19053), MACS_peak_22712 (+19997)	All_IRF_peak_2555 (+466)	All_BEG_All_IRF1_overlapping_peak_179 (+556)	4631.26	3965.91	4451.34	10041	11175	11483.8	4631.26	3965.91	4451.34	10041	11175	11483.8	345.267	2.50602		1.06478	0.911809	1.02341	2.30854	2.56927	2.64025	2.56162	28.124	4.42496	67.8372	12.1772	11.9534	12.12	13.2936	13.448	13.4873	4.99576	89.48	#N/A	?	#N/A	#N/A
ILMN_1228913	Zc3hdc1	Parp12	Parp12	Parp12	ENSMUSG00000038507	0	0	MACS_peak_17808 (+121), MACS_peak_17807 (+63088)	MACS_peak_23640 (+128), MACS_peak_23639 (+63085)	All_IRF_peak_2660 (+98)	#N/A	870.898	933.261	856.259	2381.45	2128.75	2185.51	870.898	933.261	856.259	2381.45	2128.75	2185.51	125.227	2.51679		0.982062	1.05238	0.965554	2.68542	2.40047	2.46447	2.4848	63.1739	2.6399	16.747	9.76636	9.86614	9.7419	11.2176	11.0558	11.0938	1.57359	16.6091	PARP12	PARP12	PARP12	1.27643
ILMN_2846775	Cdkn1a	Cdkn1a	Cdkn1a	Cdkn1a	ENSMUSG00000023067	All_BEG_peak_1773 (-36956)	0	MACS_peak_9695 (-14594), MACS_peak_9696 (-11913), MACS_peak_9697 (-8848), MACS_peak_9698 (+4428), MACS_peak_9699 (+20553)	MACS_peak_12775 (-12583), MACS_peak_12776 (-11905), MACS_peak_12777 (-8850), MACS_peak_12778 (+4434), MACS_peak_12779 (+20594)	0	#N/A	1075.44	1003.89	948.551	2961.98	2363.79	2352.26	1075.44	1003.89	948.551	2961.98	2363.79	2352.26	99.1467	2.53577		1.06554	0.994646	0.939815	2.9347	2.34202	2.33059	1.43194	33.439	1.99415	26.1883	10.0707	9.97139	9.88958	11.5323	11.2069	11.1998	-1.03578	-3.22107e-05	CDKN1A	CDKN1A	CDKN1A	1.07569
ILMN_2598083	Hoxb2	Hoxb2	Hoxb2	Hoxb2	ENSMUSG00000075588	0	Kurimoto_peak_7074 (+3308)	#N/A		0	#N/A	272.581	188.221	176.636	590.282	415.634	624.918	272.581	188.221	176.636	590.282	415.634	624.918	28.9206	2.55842		1.28286	0.885835	0.831308	2.77807	1.95612	2.94108	1.14869	0.00032544	1.82813	13.6829	8.09054	7.55629	7.46463	9.20526	8.69917	9.28752	-1.07056	-3.22107e-05	HOXB2	HOXB2	HOXB2	0.892588
ILMN_1239219	Mx2	Mx2	Mx2	Mx2	ENSMUSG00000023341	0	Kurimoto_peak_9621 (-794)	MACS_peak_9409 (-2125), MACS_peak_9410 (-968), MACS_peak_9411 (-70)	MACS_peak_12387 (-2757), MACS_peak_12388 (-2113), MACS_peak_12389 (-704), MACS_peak_12390 (+26518)	All_IRF_peak_1349 (-931)	#N/A	794.132	847.154	879.981	1917.83	2302.38	2245.44	794.132	847.154	879.981	1917.83	2302.38	2245.44	127.97	2.56444		0.94492	1.00801	1.04707	2.28199	2.73955	2.6718	2.66781	17.2916	8.07674	1.68291	9.63323	9.72648	9.78133	10.9053	11.1689	11.1328	2.99857	10.5309	MX2	MX1	MX1	1.50269
ILMN_1252295	Klra18	Klra4	Klra4	Klra4	ENSMUSG00000079852	0	0	MACS_peak_18656 (-25315)	MACS_peak_24817 (-25345)	0	#N/A	807.266	1098.97	1184.8	2428.38	2533.11	2968.53	807.266	1098.97	1184.8	2428.38	2533.11	2968.53	104.529	2.56549		0.783491	1.06661	1.1499	2.35686	2.45851	2.88111	2.39914	0.00032544	2.38017	6.61638	9.6569	10.1019	10.2104	11.2458	11.3067	11.5355	3.35181	3.22107e-05	#N/A	?	#N/A	#N/A
ILMN_2534207	LOC380706	Xaf1	Xaf1	Xaf1	ENSMUSG00000040483	All_BEG_peak_659 (-43)	Kurimoto_peak_6921 (-14392)	MACS_peak_3793 (-34)	MACS_peak_4937 (-66)	All_IRF_peak_530 (-26)	All_BEG_All_IRF1_overlapping_peak_12 (-28)	3287.54	3121.8	3734.97	8492.27	8294.88	9259.95	3287.54	3121.8	3734.97	8492.27	8294.88	9259.95	345.267	2.56766		0.972231	0.923219	1.10455	2.51144	2.45306	2.73847	1.27492	0.00032544	4.93729	83.2035	11.6828	11.6082	11.8669	13.0519	13.018	13.1768	2.7151	11.0258	XAF1	XAF1	XAF1	1.89259
ILMN_2663130	P2ry6	P2ry6	P2ry6	P2ry6	ENSMUSG00000048779	0	0	MACS_peak_19548 (-27842), MACS_peak_19547 (-26738), MACS_peak_19546 (+12), MACS_peak_19545 (+11560), MACS_peak_19544 (+13899), MACS_peak_19543 (+17709), MACS_peak_19542 (+19919)	MACS_peak_25975 (-27834), MACS_peak_25974 (+6), MACS_peak_25973 (+3406), MACS_peak_25972 (+11562), MACS_peak_25971 (+13750), MACS_peak_25970 (+17684), MACS_peak_25969 (+19928)	0	#N/A	251.367	215.655	155.082	648.258	590.303	358.885	251.367	215.655	155.082	648.258	590.303	358.885	13.4995	2.56781		1.21218	1.03996	0.74786	3.12612	2.84665	1.73067	1.11453	0.101535	2.65017	41.6974	7.97365	7.75258	7.27689	9.34042	9.20531	8.48738	1.06158	3.22107e-05	P2RY6	P2RY6	P2RY6	1.12503
ILMN_1224855	AA175286	Samd9l	Samd9l	Samd9l	ENSMUSG00000047735	0	Kurimoto_peak_3598 (+60160)	MACS_peak_17541 (-27756), MACS_peak_17540 (+70), MACS_peak_17539 (+12783), MACS_peak_17538 (+53438)	MACS_peak_23277 (-47988), MACS_peak_23276 (-27645), MACS_peak_23275 (+27), MACS_peak_23274 (+935), MACS_peak_23273 (+12857), MACS_peak_23272 (+53434), MACS_peak_23271 (+54309)	All_IRF_peak_2614 (+36), All_IRF_peak_2613 (+12813), All_IRF_peak_2612 (+53456)	#N/A	4759.85	3945.89	3962.51	11482.6	11051.9	9997.97	4759.85	3945.89	3962.51	11482.6	11051.9	9997.97	345.267	2.56803		1.12719	0.934435	0.938372	2.71923	2.61723	2.36765	1.00217	0.00032544	3.37	77.1924	12.2167	11.9461	11.9522	13.4872	13.432	13.2874	1.42552	37.1676	SAMD9L	SAMD9L	SAMD9L	1.3174
ILMN_2930203	Ugt1a10	#N/A	Ugt1a10	Ugt1a10	#N/A	0	0	#N/A		0	#N/A	131.105	135.694	88.4604	326.267	343.633	242.464	131.105	135.694	88.4604	326.267	343.633	242.464	30.0586	2.56816		1.10712	1.14587	0.747007	2.75517	2.90182	2.0475	-1.10017	-0.00032544	2.64589	9.07221	7.03458	7.08422	6.46696	8.34991	8.42473	7.92163	1.06778	3.22107e-05	#N/A	?	#N/A	#N/A
ILMN_2941280	Artn	Artn	Artn	Artn	ENSMUSG00000028539	0	Kurimoto_peak_2666 (-67994)	#N/A		0	#N/A	121.81	127.741	117.87	407.307	297.993	241.8	121.81	127.741	117.87	407.307	297.993	241.8	14.713	2.57769		0.994581	1.04301	0.962412	3.32566	2.43312	1.9743	1.30306	1.39128	1.52847	6.46e-06	6.92849	6.99708	6.88106	8.66997	8.21914	7.91767	-1.04973	-3.22107e-05	ARTN	ARTN	ARTN	0.990962
ILMN_2693940	Psmb8	Psmb8	Psmb8	Psmb8	ENSMUSG00000024338	All_BEG_peak_1798 (+610)	0	MACS_peak_9767 (-87), MACS_peak_9768 (+532)	MACS_peak_12877 (+702)	All_IRF_peak_1410 (+539)	All_BEG_All_IRF1_overlapping_peak_23 (+581)	807.357	727.818	822.863	2111.99	1803.71	2166.08	807.357	727.818	822.863	2111.99	1803.71	2166.08	127.97	2.57917		1.02715	0.925962	1.04688	2.68696	2.29476	2.75578	-1.1806	-0.00032544	1.80942	42.4027	9.65706	9.50743	9.68451	11.0444	10.8168	11.0809	-1.04359	-3.22107e-05	PSMB8	PSMB8	PSMB8	1.39995
ILMN_2693858	D14Ertd449e	Tmem254b	Tmem254b	D14Ertd449e	ENSMUSG00000021867	0	0	#N/A		0	#N/A	2695.69	2339.66	2510.12	6639.56	6055.75	6966.5	2695.69	2339.66	2510.12	6639.56	6055.75	6966.5	345.267	2.60578		1.07178	0.930226	0.997997	2.63982	2.4077	2.76981	1.1562	0.00032544	2.70244	41.7589	11.3964	11.1921	11.2935	12.6969	12.5641	12.7662	1.30359	3.22107e-05	#N/A	TMEM254	TMEM254	0.83199
ILMN_1258526	Lgals3bp	Lgals3bp	Lgals3bp	Lgals3bp	ENSMUSG00000033880	All_BEG_peak_784 (-8439)	Kurimoto_peak_7241 (-8450), Kurimoto_peak_7240 (+29311)	MACS_peak_4524 (+129), MACS_peak_4523 (+36815), MACS_peak_4522 (+38797), MACS_peak_4521 (+39450)	MACS_peak_5898 (+99), MACS_peak_5897 (+36794), MACS_peak_5896 (+38815), MACS_peak_5895 (+39463)	0	#N/A	9396.58	7769.62	7005.65	18878.6	20389.2	23747.8	9396.58	7769.62	7005.65	18878.6	20389.2	23747.8	123.594	2.60698		1.16622	0.964298	0.86948	2.34305	2.53053	2.94737	1.02968	0.00032544	3.60962	340.795	13.1979	12.9236	12.7743	14.2045	14.3155	14.5355	1.73588	31.2714	LGALS3BP	LGALS3BP	LGALS3BP	1.45932
ILMN_2987709	Slc15a3	Slc15a3	Slc15a3	Slc15a3	ENSMUSG00000024737	All_BEG_peak_2066 (+13165)	Kurimoto_peak_10530 (-222)	MACS_peak_11207 (-445), MACS_peak_11208 (+3130), MACS_peak_11209 (+14214)	MACS_peak_14760 (-348), MACS_peak_14761 (+3131), MACS_peak_14762 (+14144), MACS_peak_14763 (+17712), MACS_peak_14764 (+18948)	All_IRF_peak_1638 (-226)	#N/A	113.327	74.1412	95.3512	268.954	288.294	186.021	113.327	74.1412	95.3512	268.954	288.294	186.021	18.9075	2.62807		1.20211	0.786451	1.01143	2.85292	3.05807	1.97321	-1.05039	-0.00032544	1.6571	6.46e-06	6.82435	6.2122	6.57518	8.07122	8.17139	7.53932	1.05786	3.22107e-05	SLC15A3	SLC15A3	SLC15A3	1.8315
ILMN_2657822	Stat2	Stat2	Stat2	Stat2	ENSMUSG00000040033	0	0	MACS_peak_3133 (-210)	MACS_peak_4031 (-103)	All_IRF_peak_414 (-315)	#N/A	701.887	652.756	545.896	1538.46	1741.25	1740.58	701.887	652.756	545.896	1538.46	1741.25	1740.58	125.227	2.64151		1.10793	1.03037	0.861697	2.42846	2.74857	2.74751	-1.28188	-4.10769	3.28257	11.5509	9.4551	9.3504	9.09248	10.5873	10.7659	10.7654	1.20451	3.22107e-05	STAT2	STAT2	STAT2	1.57355
ILMN_2822825	Fbxo2	Fbxo2	Fbxo2	Fbxo2	ENSMUSG00000041556	0	0	#N/A	MACS_peak_21427 (+98676)	0	#N/A	238.49	211.917	212.16	756.157	473.95	520.313	238.49	211.917	212.16	756.157	473.95	520.313	21.0264	2.64187		1.07985	0.959526	0.960628	3.42376	2.14597	2.3559	-1.08101	-0.00032544	2.50365	83.6658	7.89779	7.72735	7.72901	9.56254	8.88859	9.02324	-1.11454	-3.22107e-05	FBXO2	FBXO2	FBXO2	0.855435
ILMN_1248290	Wnt7a	Wnt7a	Wnt7a	Wnt7a	ENSMUSG00000030093	All_BEG_peak_3492 (-29765)	Kurimoto_peak_3964 (+1920)	#N/A	MACS_peak_24275 (-29499)	0	#N/A	139.956	151.081	82.9013	371.215	331.421	286.433	139.956	151.081	82.9013	371.215	331.421	286.433	38.1832	2.64501		1.12283	1.21208	0.665095	2.97816	2.6589	2.29797	1	-0.00032544	1.09099	6.46e-06	7.12882	7.23917	6.37332	8.53611	8.37252	8.16205	1	-3.22107e-05	WNT7A	WNT7A	WNT7A	0.840526
ILMN_2770429	Plod2	Plod2	Plod2	Plod2	ENSMUSG00000032374	0	Kurimoto_peak_5863 (+7041)	MACS_peak_21872 (-57247), MACS_peak_21873 (-37210)	MACS_peak_29042 (-57227), MACS_peak_29043 (-52247), MACS_peak_29044 (-37155)	All_IRF_peak_3368 (-57174)	#N/A	547.659	399.659	253.518	1334.77	975.626	888.45	547.659	399.659	253.518	1334.77	975.626	888.45	23.6175	2.66385		1.3682	0.998452	0.633353	3.33461	2.43737	2.21958	1.63726	31.5652	1.7345	3.22538	9.09713	8.64263	7.98594	10.3824	9.93018	9.79515	1.20019	3.22107e-05	PLOD2	PLOD2	PLOD2	1.30463
ILMN_2756023	Pcsk9	Pcsk9	Pcsk9	Pcsk9	ENSMUSG00000044254	0	0	#N/A		0	#N/A	142.383	72.0477	86.7094	306.217	208.418	288.962	142.383	72.0477	86.7094	306.217	208.418	288.962	19.8273	2.66851		1.41844	0.717748	0.86381	3.05058	2.07629	2.87868	1.07895	0.00032544	1.77402	6.46e-06	7.15364	6.17088	6.43812	8.25841	7.70334	8.17474	1.1234	3.22107e-05	PCSK9	PCSK9	PCSK9	1.01004
ILMN_1250409	Tap1	Tap1	Tap1	Tap1	ENSMUSG00000037321	All_BEG_peak_1796 (-557), All_BEG_peak_1797 (+898)	Kurimoto_peak_9790 (-567)	MACS_peak_9766 (-118)	MACS_peak_12875 (-28442), MACS_peak_12876 (-133)	All_IRF_peak_1409 (-558)	All_BEG_All_IRF1_overlapping_peak_762 (-558)	571.662	563.192	362.257	1151.09	1424.5	1439.47	571.662	563.192	362.257	1151.09	1424.5	1439.47	91.0808	2.68187		1.14553	1.12856	0.725911	2.30662	2.8545	2.88449	1.4423	5.70331	3.6611	9.93162	9.15902	9.13748	8.50087	10.1688	10.4762	10.4913	1.58969	3.22107e-05	TAP1	TAP1	TAP1	1.56824
ILMN_2747472	A230050P20Rik	A230050P20Rik	A230050P20Rik	A230050P20Rik	ENSMUSG00000038884	0	0	#N/A		All_IRF_peak_3271 (+210)	#N/A	202.799	172.336	159.779	417.986	479.626	542.494	202.799	172.336	159.779	417.986	479.626	542.494	73.1821	2.69222		1.13737	0.966527	0.896102	2.34422	2.68992	3.04251	-1.38333	-0.00032544	2.44882	12.6095	7.66391	7.42908	7.31994	8.70731	8.90577	9.08346	1.08154	3.22107e-05	#N/A	C19orf66	C19orf66	1.61592
ILMN_2778043	Lgals9	Lgals9	Lgals9	Lgals9	ENSMUSG00000001123	All_BEG_peak_679 (-21800), All_BEG_peak_678 (-108)	0	MACS_peak_3886 (-91738), MACS_peak_3885 (+5), MACS_peak_3884 (+34361)	MACS_peak_5071 (-91786), MACS_peak_5070 (-88844), MACS_peak_5069 (-60461), MACS_peak_5068 (+64), MACS_peak_5067 (+34373)	All_IRF_peak_544 (-17652)	#N/A	145.64	131.354	97.9249	308.099	323.708	380.445	145.64	131.354	97.9249	308.099	323.708	380.445	49.0384	2.69992		1.16537	1.05106	0.783568	2.46533	2.59023	3.04421	1.24537	1.07677	4.21941	1.65443	7.18626	7.03732	6.6136	8.26725	8.33855	8.57154	1.29443	3.22107e-05	LGALS9	LGALS9	LGALS9	1.38155
ILMN_2790839	Jam2	#N/A	Jam2	Jam2	#N/A	0	Kurimoto_peak_9567 (-4097)	MACS_peak_9227 (+16709), MACS_peak_9228 (+17291), MACS_peak_9229 (+20938), MACS_peak_9230 (+40587)	MACS_peak_12138 (+16628), MACS_peak_12139 (+20918), MACS_peak_12140 (+40619)	0	#N/A	97.5999	41.2132	65.3266	218.379	155.519	180.365	97.5999	41.2132	65.3266	218.379	155.519	180.365	14.3985	2.71512		1.43431	0.605662	0.960028	3.20925	2.28548	2.65062	1.10829	0.00032544	1.57311	6.46e-06	6.60881	5.36503	6.0296	7.77069	7.28095	7.49478	1	-3.22107e-05	JAM2	JAM2	JAM2	0.876085
ILMN_2675337	H2-Q6	H2-Q6	H2-Q6	H2-Q6	ENSMUSG00000073409	0	0	#N/A		0	#N/A	286.622	367.599	338.597	827.6	953.29	921.58	286.622	367.599	338.597	827.6	953.29	921.58	111.658	2.72202		0.866086	1.11078	1.02314	2.50076	2.88056	2.78474	1.04202	0.00032544	1.63463	5.87713	8.16301	8.52199	8.40343	9.69279	9.89677	9.84797	1.54697	3.22107e-05	#N/A	?	#N/A	#N/A
ILMN_2478101	Tor3a	Tor3a	Tor3a	Tor3a	ENSMUSG00000060519	All_BEG_peak_241 (-31889), All_BEG_peak_240 (+605)	Kurimoto_peak_587 (-31953), Kurimoto_peak_586 (+579), Kurimoto_peak_585 (+8398), Kurimoto_peak_584 (+17405), Kurimoto_peak_583 (+60058)	MACS_peak_1200 (-303), MACS_peak_1199 (+1450), MACS_peak_1198 (+58649)	MACS_peak_1546 (-34458), MACS_peak_1545 (-237), MACS_peak_1544 (+1441), MACS_peak_1543 (+49951), MACS_peak_1542 (+58726)	0	#N/A	348.643	576.428	425.343	1302.26	1042.01	1339.57	348.643	576.428	425.343	1302.26	1042.01	1339.57	79.4591	2.72794		0.774524	1.28056	0.944918	2.89302	2.31488	2.97591	1.14187	0.00032544	3.19188	25.1666	8.44561	9.171	8.73248	10.3468	10.0252	10.3876	1.152	3.22107e-05	TOR3A	TOR3A	TOR3A	1.1143
ILMN_1226800	Pdcd1lg1	Cd274	Cd274	Cd274	ENSMUSG00000016496	All_BEG_peak_2095 (+4522)	Kurimoto_peak_10632 (-458), Kurimoto_peak_10633 (+4396)	MACS_peak_11440 (-3118), MACS_peak_11441 (-1066), MACS_peak_11442 (-227), MACS_peak_11443 (+17679)	MACS_peak_15105 (-3137), MACS_peak_15106 (-2185), MACS_peak_15107 (-447), MACS_peak_15108 (+1157), MACS_peak_15109 (+13392), MACS_peak_15110 (+16144), MACS_peak_15111 (+17716), MACS_peak_15112 (+21929), MACS_peak_15113 (+23991), MACS_peak_15114 (+26126), MACS_peak_15115 (+27997)	All_IRF_peak_1660 (-381)	#N/A	206.461	127.083	165.777	479.315	381.131	517.521	206.461	127.083	165.777	479.315	381.131	517.521	54.0676	2.75968		1.24045	0.763535	0.996014	2.8798	2.2899	3.10935	-1.50681	-3.25768	3.61535	32.4505	7.68973	6.98963	7.3731	8.90483	8.57414	9.01547	-1.04547	-3.22107e-05	CD274	CD274	CD274	1.01204
ILMN_1254975	Has2	Has2	Has2	Has2	ENSMUSG00000022367	0	Kurimoto_peak_8960 (-48413)	#N/A		0	#N/A	1748.07	1578.76	1607.09	5162.76	3995.42	4480.24	1748.07	1578.76	1607.09	5162.76	3995.42	4480.24	127.97	2.76422		1.06289	0.959942	0.977169	3.13915	2.42936	2.72415	1.13905	0.00032544	1.19773	0.318374	10.7715	10.6246	10.6502	12.3339	11.9641	12.1294	-1.06897	-3.22107e-05	HAS2	HAS2	HAS2	0.880884
ILMN_2716602	Lgals9	Lgals9	Lgals9	Lgals9	ENSMUSG00000001123	All_BEG_peak_679 (-21800), All_BEG_peak_678 (-108)	0	MACS_peak_3886 (-91738), MACS_peak_3885 (+5), MACS_peak_3884 (+34361)	MACS_peak_5071 (-91786), MACS_peak_5070 (-88844), MACS_peak_5069 (-60461), MACS_peak_5068 (+64), MACS_peak_5067 (+34373)	All_IRF_peak_544 (-17652)	#N/A	1675.59	1680.89	1762.25	5070.13	4565.36	4572.75	1675.59	1680.89	1762.25	5070.13	4565.36	4572.75	345.267	2.77574		0.982034	0.98514	1.03283	2.97152	2.67569	2.68002	1.15296	0.19741	3.36904	17.2041	10.7104	10.715	10.7832	12.3078	12.1565	12.1588	1.26811	9.52038	LGALS9	LGALS9	LGALS9	1.38155
ILMN_2918907	Mcc	Mcc	Mcc	Mcc	ENSMUSG00000071856	All_BEG_peak_1982 (+29857)	Kurimoto_peak_10278 (+29641), Kurimoto_peak_10277 (+52675), Kurimoto_peak_10276 (+87579)	#N/A	MACS_peak_14086 (+41722), MACS_peak_14085 (+52564), MACS_peak_14084 (+54205), MACS_peak_14083 (+93494)	0	#N/A	265.738	315.075	283.223	687.179	679.483	1045.11	265.738	315.075	283.223	687.179	679.483	1045.11	24.2422	2.79128		0.922662	1.09397	0.983373	2.38594	2.35922	3.62869	1.01495	0.00032544	2.47655	19.2456	8.05386	8.29955	8.1458	9.42454	9.40829	10.0294	1.09344	3.22107e-05	MCC	MCC	MCC	0.967099
ILMN_2515982	Ugt1a9	Ugt1a6b	Ugt1a6b	Ugt1a6a	ENSMUSG00000090145	0	0	MACS_peak_624 (-4553), MACS_peak_625 (-23), MACS_peak_626 (+1997), MACS_peak_627 (+55380)	MACS_peak_811 (+1997), MACS_peak_812 (+40918), MACS_peak_813 (+55305)	0	#N/A	114.677	103.93	93.681	330.809	282.941	258.447	114.677	103.93	93.681	330.809	282.941	258.447	43.3576	2.79293		1.10164	0.998407	0.899949	3.17792	2.71807	2.48278	1	0.00032544	3.58663	30.3128	6.84143	6.69947	6.54968	8.36985	8.14436	8.01373	1.50837	3.22107e-05	#N/A	?	#N/A	#N/A
ILMN_1229746	Ecm1	Ecm1	Ecm1	Ecm1	ENSMUSG00000028108	0	0	MACS_peak_14349 (+31908), MACS_peak_14348 (+33170)	MACS_peak_18987 (-1120), MACS_peak_18986 (+13505), MACS_peak_18985 (+31832), MACS_peak_18984 (+44967)	0	#N/A	431.082	560.222	414.201	1272.34	1232.82	1453.49	431.082	560.222	414.201	1272.34	1232.82	1453.49	120.038	2.81653		0.920128	1.19577	0.884098	2.71577	2.6314	3.10243	-2.34008	-0.00032544	2.09153	64.3113	8.75182	9.12986	8.69419	10.3133	10.2677	10.5053	-1.56557	-3.22107e-05	ECM1	ECM1	ECM1	0.934318
ILMN_1235811	1110032E23Rik	Fam198b	Fam198b	Fam198b	ENSMUSG00000027955	0	0	MACS_peak_14159 (-24460), MACS_peak_14160 (-23965), MACS_peak_14161 (-23355), MACS_peak_14162 (-19549), MACS_peak_14163 (-12819), MACS_peak_14164 (+14117), MACS_peak_14165 (+15977), MACS_peak_14166 (+31915), MACS_peak_14167 (+44389), MACS_peak_14168 (+50083), MACS_peak_14169 (+51807)	MACS_peak_18729 (-30445), MACS_peak_18730 (-24309), MACS_peak_18731 (-23367), MACS_peak_18732 (-19486), MACS_peak_18733 (-12806), MACS_peak_18734 (+14148), MACS_peak_18735 (+15909), MACS_peak_18736 (+17337), MACS_peak_18737 (+31885), MACS_peak_18738 (+44435), MACS_peak_18739 (+50129), MACS_peak_18740 (+51827), MACS_peak_18741 (+65501), MACS_peak_18742 (+96360)	0	#N/A	276.701	187.276	154.769	718.289	633.147	400.65	276.701	187.276	154.769	718.289	633.147	400.65	16.3444	2.83167		1.34159	0.908011	0.750401	3.48263	3.06982	1.94256	-1.89825	-71.4391	2.67941	20.0166	8.11218	7.54902	7.27398	9.48842	9.3064	8.6462	-1.32419	-20.1025	FAM198B	FAM198B	FAM198B	0.768109
ILMN_1241363	Anxa6	Anxa6	Anxa6	Anxa6	ENSMUSG00000018340	0	0	MACS_peak_3598 (+10414), MACS_peak_3597 (+20407), MACS_peak_3596 (+60880), MACS_peak_3595 (+61313)	MACS_peak_4663 (+10407), MACS_peak_4662 (+20314), MACS_peak_4661 (+44480), MACS_peak_4660 (+59624), MACS_peak_4659 (+60902), MACS_peak_4658 (+61325)	0	#N/A	104.545	43.9364	78.1119	177.063	248.565	216.074	104.545	43.9364	78.1119	177.063	248.565	216.074	20.6263	2.83195		1.38413	0.581698	1.03417	2.34424	3.29089	2.86073	1.44869	0.00032544	1.36059	6.46e-06	6.70798	5.45734	6.28747	7.46812	7.95748	7.75538	1.44555	3.22107e-05	ANXA6	ANXA6	ANXA6	1.04412
ILMN_2511327	2210015D19Rik	2210015D19Rik	2210015D19Rik	2210015D19Rik	ENSMUSG00000083844	0	0	#N/A		0	#N/A	188.754	196.369	215.094	654.473	478.289	585.217	188.754	196.369	215.094	654.473	478.289	585.217	71.9171	2.86226		0.943428	0.98149	1.07508	3.27118	2.39058	2.92502	1.00238	0.00032544	3.997	340.795	7.56036	7.61742	7.74883	9.35419	8.90174	9.19283	1.09219	3.22107e-05	#N/A	?	#N/A	#N/A
ILMN_2924839	Oas1a	Oas1a	Oas1a	Oas1a	ENSMUSG00000052776	0	0	MACS_peak_17176 (-88)	MACS_peak_22775 (-109)	0	#N/A	96.0338	109.048	81.2995	301.893	287.282	232.471	96.0338	109.048	81.2995	301.893	287.282	232.471	41.3747	2.86907		1.00601	1.14234	0.851658	3.1625	3.00944	2.43526	2.93853	8.96603	16.7943	3.31692	6.58547	6.76882	6.34518	8.23789	8.16632	7.86091	4.17257	8.02666	#N/A	?	#N/A	#N/A
ILMN_2965660	Apcdd1	Apcdd1	Apcdd1	Apcdd1	ENSMUSG00000071847	0	0	#N/A		0	#N/A	71.6882	48.4013	72.8705	206.476	178.232	171.703	71.6882	48.4013	72.8705	206.476	178.232	171.703	20.6544	2.88355		1.11456	0.752508	1.13294	3.21013	2.77102	2.66951	-1.39867	-0.00032544	1.91875	6.46e-06	6.16366	5.59698	6.18726	7.68983	7.47761	7.42377	1.01696	3.22107e-05	APCDD1	APCDD1	APCDD1	0.626659
ILMN_2422743	Tor3a	Tor3a	Tor3a	Tor3a	ENSMUSG00000060519	All_BEG_peak_241 (-31889), All_BEG_peak_240 (+605)	Kurimoto_peak_587 (-31953), Kurimoto_peak_586 (+579), Kurimoto_peak_585 (+8398), Kurimoto_peak_584 (+17405), Kurimoto_peak_583 (+60058)	MACS_peak_1200 (-303), MACS_peak_1199 (+1450), MACS_peak_1198 (+58649)	MACS_peak_1546 (-34458), MACS_peak_1545 (-237), MACS_peak_1544 (+1441), MACS_peak_1543 (+49951), MACS_peak_1542 (+58726)	0	#N/A	286.053	284.369	323.13	865.668	831.151	889.161	286.053	284.369	323.13	865.668	831.151	889.161	119.126	2.89405		0.960392	0.954736	1.08487	2.90638	2.7905	2.98526	1	-0.00032544	3.49613	38.9635	8.16014	8.15162	8.33597	9.75767	9.69897	9.7963	2.07043	3.22107e-05	TOR3A	TOR3A	TOR3A	1.1143
ILMN_2876448	Mgmt	Mgmt	Mgmt	Mgmt	ENSMUSG00000054612	0	0	#N/A		0	#N/A	80.1228	68.6	93.8556	264.493	224.4	216.482	80.1228	68.6	93.8556	264.493	224.4	216.482	32.8836	2.90782		0.99089	0.848386	1.16072	3.27101	2.77519	2.67726	1.01298	0.00032544	2.74984	17.2438	6.32414	6.10014	6.55237	8.04708	7.80993	7.7581	-1.06852	-3.22107e-05	MGMT	MGMT	MGMT	1.05804
ILMN_3120510	Gvin1	Gm4070	Gm4070	Gm4070	ENSMUSG00000078606	0	0	MACS_peak_19612 (-83)	MACS_peak_26062 (-81)	0	#N/A	377.522	317.416	318.06	1150.6	1137.26	698.808	377.522	317.416	318.06	1150.6	1137.26	698.808	27.3648	2.94834		1.11803	0.94003	0.941937	3.40752	3.36799	2.06952	-1.1708	-0.00032544	2.76702	2.38177	8.56042	8.31023	8.31316	10.1682	10.1513	9.44875	1.07434	3.22107e-05	#N/A	?	#N/A	#N/A
ILMN_2612895	C2	Cfb	Cfb	Cfb	ENSMUSG00000090231	0	0	#N/A	MACS_peak_12895 (+73)	0	#N/A	423.769	287.973	333.637	864.986	1342.71	900.058	423.769	287.973	333.637	864.986	1342.71	900.058	26.7471	2.97285		1.21612	0.826418	0.957463	2.48231	3.85326	2.58296	-1.5317	-49.7145	2.77656	6.46e-06	8.72713	8.16979	8.38214	9.75653	10.3909	9.81387	-1.57048	-13.0194	CFB	CFB	CFB	1.61514
ILMN_3137287	Lif	Lif	Lif	Lif	ENSMUSG00000034394	All_BEG_peak_554 (+8728), All_BEG_peak_555 (+9875), All_BEG_peak_556 (+31850)	Kurimoto_peak_6608 (+9186), Kurimoto_peak_6609 (+21303), Kurimoto_peak_6610 (+31928), Kurimoto_peak_6611 (+41854), Kurimoto_peak_6612 (+51495), Kurimoto_peak_6613 (+90159)	MACS_peak_3164 (+3094), MACS_peak_3165 (+37098), MACS_peak_3166 (+51246), MACS_peak_3167 (+75677)	MACS_peak_4072 (+3019), MACS_peak_4073 (+37074), MACS_peak_4074 (+75685), MACS_peak_4075 (+78822), MACS_peak_4076 (+81882)	All_IRF_peak_424 (+31913)	All_BEG_All_IRF1_overlapping_peak_569 (+31897)	324.588	454.964	306.565	975.256	947.788	1331.42	324.588	454.964	306.565	975.256	947.788	1331.42	48.5555	2.99642		0.896555	1.25667	0.846773	2.69379	2.61792	3.67756	-2.30467	-0.00032544	1.31471	6.46e-06	8.34246	8.82961	8.26005	9.92964	9.88842	10.3788	1	-3.22107e-05	LIF	LIF	LIF	1.13542
ILMN_2521893	scl0015365.1_6	#N/A	scl0015365.1_6	scl0015365.1_6	#N/A	0	0	#N/A		0	#N/A	149.679	70.3503	84.22	359.247	270.289	283.092	149.679	70.3503	84.22	359.247	270.289	283.092	33.6837	2.9996		1.47589	0.693677	0.830437	3.5423	2.66514	2.79138	-1.35504	-0.00032544	0.946891	-6.46e-06	7.22573	6.13648	6.39609	8.48883	8.07836	8.14513	-1.18084	-3.22107e-05	#N/A	?	#N/A	#N/A
ILMN_2839313	Actg2	Actg2	Actg2	Actg2	ENSMUSG00000059430	0	0	#N/A		0	#N/A	1129.97	778.033	686.705	3282.05	2582.97	2014.48	1129.97	778.033	686.705	3282.05	2582.97	2014.48	30.4722	3.03676		1.30647	0.89956	0.793968	3.7947	2.98642	2.32914	-1.00388	-0.00032544	2.54809	8.92916	10.1421	9.60369	9.42355	11.6804	11.3348	10.9762	-1.0697	-3.22107e-05	ACTG2	ACTG2	ACTG2	1.06743
ILMN_2628822	Oas1g	Oas1g	Oas1g	Oas1g	ENSMUSG00000066861	0	0	MACS_peak_17175 (-53)	MACS_peak_22774 (-136)	0	#N/A	2962.82	2741.54	2456.91	7759.58	8660.47	8467.98	2962.82	2741.54	2456.91	7759.58	8660.47	8467.98	345.267	3.04953		1.0891	1.00776	0.903134	2.85234	3.1835	3.11274	1.84868	17.2001	4.61837	6.01291	11.5328	11.4208	11.2626	12.9218	13.0802	13.0478	2.78324	104.536	#N/A	?	#N/A	#N/A
ILMN_2593554	Igtp	Igtp	Igtp	Igtp	ENSMUSG00000078853	All_BEG_peak_619 (-50)	Kurimoto_peak_6830 (-172)	MACS_peak_3610 (-15745), MACS_peak_3611 (-9743), MACS_peak_3612 (-100)	MACS_peak_4684 (-15583), MACS_peak_4685 (-14151), MACS_peak_4686 (-9716), MACS_peak_4687 (-5891), MACS_peak_4688 (-137)	All_IRF_peak_503 (-15754), All_IRF_peak_504 (-20)	All_BEG_All_IRF1_overlapping_peak_472 (-50)	2851.73	3496.47	2937.17	8571.33	8989.14	10769.1	2851.73	3496.47	2937.17	8571.33	8989.14	10769.1	345.267	3.05099		0.921361	1.12967	0.948967	2.7693	2.90429	3.47937	1.64547	17.9636	5.55158	33.6002	11.4776	11.7717	11.5202	13.0653	13.134	13.3946	1.79698	54.4382	#N/A	IRGM	IRGM	1.046
ILMN_2846776	Cdkn1a	Cdkn1a	Cdkn1a	Cdkn1a	ENSMUSG00000023067	All_BEG_peak_1773 (-36956)	0	MACS_peak_9695 (-14594), MACS_peak_9696 (-11913), MACS_peak_9697 (-8848), MACS_peak_9698 (+4428), MACS_peak_9699 (+20553)	MACS_peak_12775 (-12583), MACS_peak_12776 (-11905), MACS_peak_12777 (-8850), MACS_peak_12778 (+4434), MACS_peak_12779 (+20594)	0	#N/A	439.912	381.965	308.179	1134.32	1251.44	1069.83	439.912	381.965	308.179	1134.32	1251.44	1069.83	127.97	3.05789		1.16785	1.01402	0.818134	3.01132	3.32224	2.84011	1.41222	20.674	1.76848	2.49721	8.78107	8.5773	8.26763	10.1476	10.2894	10.0632	-1.02743	-3.22107e-05	CDKN1A	CDKN1A	CDKN1A	1.07569
ILMN_1229630	Trim30	Trim30a	Trim30a	Trim30a	ENSMUSG00000030921	0	0	MACS_peak_19604 (-137), MACS_peak_19603 (+18986), MACS_peak_19602 (+60507), MACS_peak_19601 (+64167)	MACS_peak_26053 (-107), MACS_peak_26052 (+1047), MACS_peak_26051 (+2163), MACS_peak_26050 (+18974), MACS_peak_26049 (+54380), MACS_peak_26048 (+60531), MACS_peak_26047 (+64040), MACS_peak_26046 (+66433)	All_IRF_peak_2965 (+60466)	#N/A	211.328	234.603	246.924	802.684	820.889	501.121	211.328	234.603	246.924	802.684	820.889	501.121	29.1386	3.06658		0.915031	1.01581	1.06916	3.47555	3.55438	2.16981	3.18845	16.8241	6.58209	0.541275	7.72334	7.87408	7.94792	9.64869	9.68104	8.96902	2.14568	3.22107e-05	#N/A	?	#N/A	#N/A
ILMN_2951592	H2-Q8	H2-Q5	H2-Q5	H2-Q5	ENSMUSG00000055413	0	0	#N/A		0	#N/A	538.276	308.667	348.876	1128.67	1290.14	1255.14	538.276	308.667	348.876	1128.67	1290.14	1255.14	95.8478	3.07233		1.35039	0.774365	0.87524	2.83155	3.23662	3.14882	1.02122	0.00032544	1.37067	2.30007	9.0722	8.26991	8.44657	10.1404	10.3333	10.2936	1.05444	3.22107e-05	#N/A	?	#N/A	#N/A
ILMN_2918002	Gbp4	Gbp3	Gbp3	Gbp3	ENSMUSG00000028268	0	0	MACS_peak_14784 (+81), MACS_peak_14785 (+1578)	MACS_peak_19603 (-24136), MACS_peak_19604 (+272), MACS_peak_19605 (+1561)	All_IRF_peak_2173 (-52), All_IRF_peak_2174 (+498)	#N/A	2805.79	2745.33	3237.19	8737.08	10121.8	8470.48	2805.79	2745.33	3237.19	8737.08	10121.8	8470.48	345.267	3.10974		0.957791	0.937153	1.10506	2.98251	3.45519	2.89151	1.02518	0.00032544	9.13825	8.86613	11.4542	11.4228	11.6605	13.0929	13.3052	13.0482	1.39564	3.22107e-05	GBP3	GBP4	GBP4	0.902251
ILMN_1258612	4930599N23Rik	4930599N23Rik	4930599N23Rik	4930599N23Rik	ENSMUSG00000073144	0	0	#N/A		0	#N/A	148.89	140.302	130.402	402.149	464.778	442.374	148.89	140.302	130.402	402.149	464.778	442.374	81.7859	3.1204		1.06453	1.00313	0.932346	2.87527	3.32305	3.16287	2.33448	0.00032544	3.39849	5.78744	7.2181	7.13239	7.02682	8.65159	8.8604	8.78912	1.33729	3.22107e-05	#N/A	?	#N/A	#N/A
ILMN_2981169	Ifit2	Ifit2	Ifit2	Ifit2	ENSMUSG00000045932	All_BEG_peak_2118 (-18048)	0	MACS_peak_11547 (+129), MACS_peak_11548 (+2355), MACS_peak_11549 (+3069), MACS_peak_11550 (+19507), MACS_peak_11551 (+26750)	MACS_peak_15261 (-2506), MACS_peak_15262 (+190), MACS_peak_15263 (+2790), MACS_peak_15264 (+14692), MACS_peak_15265 (+19329), MACS_peak_15266 (+20515), MACS_peak_15267 (+23151), MACS_peak_15268 (+25123), MACS_peak_15269 (+26792)	All_IRF_peak_1675 (+2984)	#N/A	125.079	208.326	220.136	650.139	589.074	489.344	125.079	208.326	220.136	650.139	589.074	489.344	76.4068	3.12272		0.677886	1.12905	1.19306	3.52352	3.19258	2.65207	1.05943	0.00032544	4.43636	5.1031	6.9667	7.7027	7.78225	9.3446	9.20231	8.93471	1.32055	3.22107e-05	IFIT2	IFIT2	IFIT2	1.42252
ILMN_2495446	0610037M15Rik	H2-Q6	H2-Q6	H2-Q6	ENSMUSG00000073409	0	0	#N/A		0	#N/A	439.781	316.441	404.265	1242.64	1057.19	1325.49	439.781	316.441	404.265	1242.64	1057.19	1325.49	345.267	3.12397		1.13689	0.818039	1.04507	3.21239	2.73297	3.42655	-1.04201	-0.00032544	1.79097	5.38593	8.78064	8.30579	8.65916	10.2792	10.046	10.3723	1.88478	3.22107e-05	#N/A	?	#N/A	#N/A
ILMN_1217337	4930427A07Rik	4930427A07Rik	4930427A07Rik	4930427A07Rik	ENSMUSG00000037466	All_BEG_peak_967 (-1064)	Kurimoto_peak_7709 (-1005)	#N/A		0	#N/A	175.179	257.288	186.301	738.331	699.099	503.838	175.179	257.288	186.301	738.331	699.099	503.838	50.7547	3.13731		0.849325	1.24742	0.903252	3.57968	3.38947	2.44278	-1.06278	-0.00032544	2.48118	91.6598	7.45268	8.00724	7.54149	9.52812	9.44935	8.97682	-1.04938	-3.22107e-05	#N/A	?	#N/A	#N/A
ILMN_2658198	Gpr123	Adgra1	Adgra1	Gpr123	ENSMUSG00000025475	0	0	#N/A		0	#N/A	347.693	407.997	279.168	1373.8	887.562	985.921	347.693	407.997	279.168	1373.8	887.562	985.921	35.6308	3.1379		1.00795	1.18276	0.809293	3.98257	2.573	2.85814	1	-0.00032544	1.11615	6.46e-06	8.44167	8.67241	8.12499	10.424	9.7937	9.94533	-1.23001	-3.22107e-05	#N/A	?	#N/A	#N/A
ILMN_2707865	2310046K10Rik	Epsti1	Epsti1	Epsti1	ENSMUSG00000022014	0	Kurimoto_peak_8654 (-15448), Kurimoto_peak_8655 (+93)	MACS_peak_7348 (-17112), MACS_peak_7349 (-6885), MACS_peak_7350 (+84)	MACS_peak_9705 (-6865), MACS_peak_9706 (-2384), MACS_peak_9707 (+176)	0	#N/A	171.503	293.704	188.23	546.091	720.656	808.357	171.503	293.704	188.23	546.091	720.656	808.357	47.1141	3.17568		0.787391	1.34843	0.864183	2.50716	3.30861	3.71125	1.01672	0.00032544	3.76508	1.11442	7.42209	8.19822	7.55635	9.093	9.49317	9.65885	1.13435	3.22107e-05	EPSTI1	EPSTI1	EPSTI1	2.51428
ILMN_1253808	Oas1g	Oas1g	Oas1g	Oas1g	ENSMUSG00000066861	0	0	MACS_peak_17175 (-53)	MACS_peak_22774 (-136)	0	#N/A	3396.87	3407.09	3215.12	10040.7	10939.4	11060.7	3396.87	3407.09	3215.12	10040.7	10939.4	11060.7	345.267	3.19798		1.01712	1.02018	0.9627	3.00648	3.27557	3.31189	2.01817	26.0228	4.46298	11.9651	11.73	11.7343	11.6507	13.2936	13.4172	13.4332	2.52185	70.1256	#N/A	?	#N/A	#N/A
ILMN_1222039	D11Lgp2e	Dhx58	Dhx58	Dhx58	ENSMUSG00000017830	0	0	MACS_peak_4197 (-33), MACS_peak_4196 (+1667)	MACS_peak_5483 (+853)	All_IRF_peak_593 (-6), All_IRF_peak_592 (+1529)	#N/A	1456.47	1333.68	1049.18	3619.49	3824.26	4926.6	1456.47	1333.68	1049.18	3619.49	3824.26	4926.6	81.5408	3.22201		1.13807	1.04212	0.819813	2.82822	2.98823	3.84958	1.56834	2.4403	6.21478	27.1452	10.5083	10.3812	10.035	11.8216	11.901	12.2664	5.41864	91.9146	DHX58	DHX58	DHX58	1.4879
ILMN_2915689	D11Lgp2e	Dhx58	Dhx58	Dhx58	ENSMUSG00000017830	0	0	MACS_peak_4197 (-33), MACS_peak_4196 (+1667)	MACS_peak_5483 (+853)	All_IRF_peak_593 (-6), All_IRF_peak_592 (+1529)	#N/A	1702.39	1513.82	1188.52	4279.66	4699.83	5216.39	1702.39	1513.82	1188.52	4279.66	4699.83	5216.39	345.267	3.22288		1.15947	1.03104	0.809482	2.91482	3.20099	3.55282	1.4154	0.545211	6.643	30.4793	10.7333	10.564	10.2149	12.0633	12.1984	12.3488	3.43341	62.1231	DHX58	DHX58	DHX58	1.4879
ILMN_2589662	Bmp7	Bmp7	Bmp7	Bmp7	ENSMUSG00000008999	All_BEG_peak_2518 (+17465)	0	#N/A		0	#N/A	87.1219	56.6275	60.7123	286.765	162.352	210.925	87.1219	56.6275	60.7123	286.765	162.352	210.925	14.1811	3.2282		1.27831	0.830877	0.890812	4.20761	2.38214	3.09484	-1.63003	-81.5757	4.15984	7.02955	6.44496	5.82343	5.92392	8.16372	7.34298	7.72059	-1.47963	-39.2335	BMP7	BMP7	BMP7	0.809759
ILMN_1256257	G1p2	Isg15	Isg15	Isg15	ENSMUSG00000035692	0	0	MACS_peak_16237 (-40)	MACS_peak_21526 (-1989), MACS_peak_21525 (-48), MACS_peak_21524 (+1908), MACS_peak_21523 (+2850)	All_IRF_peak_2420 (-43)	#N/A	8753.68	6998.92	7493.45	25756.4	23441.1	26616.2	8753.68	6998.92	7493.45	25756.4	23441.1	26616.2	345.267	3.26136		1.1297	0.90324	0.967061	3.32397	3.02517	3.43493	1.26893	0.00032544	7.5909	340.795	13.0957	12.7729	12.8714	14.6526	14.5168	14.7	2.41163	36.61	ISG15	ISG15	ISG15	1.46236
ILMN_3161790	AI451557	Nlrc5	Nlrc5	Nlrc5	ENSMUSG00000074151	All_BEG_peak_4008 (-38389), All_BEG_peak_4009 (+44132)	Kurimoto_peak_5258 (-38529), Kurimoto_peak_5259 (+39749), Kurimoto_peak_5260 (+44339)	MACS_peak_20684 (-38460), MACS_peak_20685 (-14771), MACS_peak_20686 (-14006)	MACS_peak_27478 (-38413), MACS_peak_27479 (-35610), MACS_peak_27480 (-29365), MACS_peak_27481 (+12710)	All_IRF_peak_3154 (-38372), All_IRF_peak_3155 (+12745)	All_BEG_All_IRF1_overlapping_peak_13 (-38372)	211.877	213.922	205.64	549.859	686.179	825.924	211.877	213.922	205.64	549.859	686.179	825.924	53.6084	3.2655		1.00664	1.01636	0.977005	2.61241	3.26007	3.92401	1	-0.00032544	3.55055	0.861844	7.72708	7.74094	7.68398	9.10292	9.42244	9.68986	1	3.22107e-05	NLRC5	NLRC5	NLRC5	1.19455
ILMN_2638558	Pes1	Pes1	Pes1	Pes1	ENSMUSG00000020430	0	Kurimoto_peak_6604 (-22891), Kurimoto_peak_6605 (-17635)	#N/A		0	#N/A	307.143	360.806	338.378	1240.04	973.209	1093.93	307.143	360.806	338.378	1240.04	973.209	1093.93	345.267	3.28638		0.915635	1.07561	1.00875	3.69672	2.90127	3.26115	1.16345	0.00032544	3.11352	340.795	8.26277	8.49508	8.40249	10.2762	9.92661	10.0953	1.18141	3.22107e-05	PES1	PES1	PES1	0.809925
ILMN_3123657	Vrk1	Vrk1	Vrk1	Vrk1	ENSMUSG00000021115	0	Kurimoto_peak_7667 (-80596), Kurimoto_peak_7668 (+72872)	MACS_peak_5357 (-64), MACS_peak_5358 (+19628), MACS_peak_5359 (+20336), MACS_peak_5360 (+21519)	MACS_peak_7062 (-74828), MACS_peak_7063 (-17237), MACS_peak_7064 (-87), MACS_peak_7065 (+20333), MACS_peak_7066 (+21547)	0	#N/A	101.084	100.307	88.5262	390.351	303.29	263.312	101.084	100.307	88.5262	390.351	303.29	263.312	38.2839	3.30079		1.04599	1.03795	0.916052	4.03928	3.13838	2.72471	1.02805	0.00032544	3.29463	94.249	6.65941	6.64827	6.46803	8.60863	8.24455	8.04063	-1.00938	-3.22107e-05	VRK1	VRK1	VRK1	1.55266
ILMN_2711172	Irgm	Irgm1	Irgm1	Irgm1	ENSMUSG00000046879	0	0	MACS_peak_3493 (-1015), MACS_peak_3492 (-23)	MACS_peak_4528 (-441), MACS_peak_4527 (+14731)	All_IRF_peak_479 (-60)	#N/A	66.3368	96.8615	106.469	384.123	239.855	269.407	66.3368	96.8615	106.469	384.123	239.855	269.407	23.2793	3.31292		0.737984	1.07757	1.18445	4.2733	2.66834	2.99711	1	-0.00032544	4.12793	8.96233	6.05174	6.59785	6.73429	8.58543	7.90602	8.07365	1	3.22107e-05	#N/A	?	#N/A	#N/A
ILMN_2913166	Serping1	Serping1	Serping1	Serping1	ENSMUSG00000023224	0	0	#N/A		0	#N/A	620.123	382.236	394.776	1578.89	1478.96	1635.96	620.123	382.236	394.776	1578.89	1478.96	1635.96	123.594	3.3596		1.33156	0.820757	0.847684	3.39028	3.17569	3.51282	1.08591	0.00032544	2.22706	19.0958	9.27641	8.57832	8.62489	10.6247	10.5304	10.6759	-1.00661	-3.22107e-05	SERPING1	SERPING1	SERPING1	0.956823
ILMN_2646834	D11Lgp2e	Dhx58	Dhx58	Dhx58	ENSMUSG00000017830	0	0	MACS_peak_4197 (-33), MACS_peak_4196 (+1667)	MACS_peak_5483 (+853)	All_IRF_peak_593 (-6), All_IRF_peak_592 (+1529)	#N/A	784.759	623.956	555.773	1801.67	2105.72	2695.82	784.759	623.956	555.773	1801.67	2105.72	2695.82	55.0039	3.36129		1.19842	0.952852	0.84873	2.75136	3.21568	4.11682	1.33013	0.00032544	6.50806	14.1291	9.61611	9.2853	9.11835	10.8151	11.0401	11.3965	7.59032	17.4054	DHX58	DHX58	DHX58	1.4879
ILMN_3137291	Lif	Lif	Lif	Lif	ENSMUSG00000034394	All_BEG_peak_554 (+8728), All_BEG_peak_555 (+9875), All_BEG_peak_556 (+31850)	Kurimoto_peak_6608 (+9186), Kurimoto_peak_6609 (+21303), Kurimoto_peak_6610 (+31928), Kurimoto_peak_6611 (+41854), Kurimoto_peak_6612 (+51495), Kurimoto_peak_6613 (+90159)	MACS_peak_3164 (+3094), MACS_peak_3165 (+37098), MACS_peak_3166 (+51246), MACS_peak_3167 (+75677)	MACS_peak_4072 (+3019), MACS_peak_4073 (+37074), MACS_peak_4074 (+75685), MACS_peak_4075 (+78822), MACS_peak_4076 (+81882)	All_IRF_peak_424 (+31913)	All_BEG_All_IRF1_overlapping_peak_569 (+31897)	206.359	382.321	156.555	639.345	820.038	1047.71	206.359	382.321	156.555	639.345	820.038	1047.71	26.0393	3.36417		0.830713	1.53906	0.630225	2.57373	3.30113	4.21765	-1.12349	-0.00032544	1.14785	6.46e-06	7.68901	8.57864	7.29053	9.32045	9.67955	10.033	-1.19666	-3.22107e-05	LIF	LIF	LIF	1.13542
ILMN_2622217	Myh11	Myh11	Myh11	Myh11	ENSMUSG00000018830	0	Kurimoto_peak_9285 (+29571)	#N/A	MACS_peak_11343 (-20160)	0	#N/A	197.458	68.6223	53.8356	408.897	391.901	283.247	197.458	68.6223	53.8356	408.897	391.901	283.247	21.315	3.38853		1.85166	0.643503	0.504841	3.83442	3.67504	2.65614	1.10118	0.00032544	2.1341	6.46e-06	7.6254	6.10061	5.75049	8.67559	8.61434	8.14592	1.05379	3.22107e-05	MYH11	MYH11	MYH11	1.10519
ILMN_1217442	Zfp365	Zfp365	Zfp365	Zfp365	ENSMUSG00000037855	0	0	MACS_peak_2428 (+13582)	MACS_peak_3123 (-21970), MACS_peak_3122 (+13564)	0	#N/A	93.6508	85.3855	101.775	378.209	297.892	276.557	93.6508	85.3855	101.775	378.209	297.892	276.557	52.8111	3.39252		1.0005	0.912201	1.0873	4.04053	3.18248	2.95455	1.02606	0.00032544	3.26844	9.39298	6.54922	6.41592	6.66924	8.56304	8.21865	8.11143	-1.24595	-3.22107e-05	#N/A	ZNF365	ZNF365	0.94177
ILMN_1244513	Gbp4	Gbp3	Gbp3	Gbp3	ENSMUSG00000028268	0	0	MACS_peak_14784 (+81), MACS_peak_14785 (+1578)	MACS_peak_19603 (-24136), MACS_peak_19604 (+272), MACS_peak_19605 (+1561)	All_IRF_peak_2173 (-52), All_IRF_peak_2174 (+498)	#N/A	3518.84	3002.17	2755.52	9494.53	11292.3	11095.6	3518.84	3002.17	2755.52	9494.53	11292.3	11095.6	345.267	3.4369		1.13798	0.970893	0.891125	3.0705	3.6519	3.58829	1.0464	0.00032544	6.90064	11.4713	11.7809	11.5518	11.4281	13.2129	13.4631	13.4377	1.34184	0.400846	GBP3	GBP4	GBP4	0.902251
ILMN_2684848	D14Ertd668e	Phf11d	Phf11d	D14Ertd668e	ENSMUSG00000068245	0	0	#N/A		0	#N/A	1267.67	1628.61	1601.33	5075.78	5597.82	4921.73	1267.67	1628.61	1601.33	5075.78	5597.82	4921.73	345.267	3.46747		0.845564	1.08632	1.06812	3.38565	3.73386	3.2829	-1.05297	-0.00032544	6.76615	10.5725	10.308	10.6694	10.6451	12.3094	12.4506	12.265	-1.15347	-3.22107e-05	#N/A	?	#N/A	#N/A
ILMN_1247614	Dusp18	Dusp18	Dusp18	Dusp18	ENSMUSG00000047205	0	Kurimoto_peak_6602 (+9959)	#N/A		0	#N/A	103.588	32.0177	42.2469	219.363	209.144	194.154	103.588	32.0177	42.2469	219.363	209.144	194.154	21.0264	3.50099		1.74731	0.540071	0.712617	3.70018	3.52781	3.27496	2.57625	0.00032544	2.95595	16.747	6.69471	5.0008	5.40078	7.77717	7.70835	7.60105	1.48341	3.22107e-05	DUSP18	DUSP18	DUSP18	0.843753
ILMN_1240864	Tyki	Cmpk2	Cmpk2	Cmpk2	ENSMUSG00000020638	All_BEG_peak_831 (+71)	Kurimoto_peak_7346 (-37), Kurimoto_peak_7347 (+19469)	MACS_peak_4713 (-4668), MACS_peak_4714 (+95)	MACS_peak_6175 (-4595), MACS_peak_6176 (-3437), MACS_peak_6177 (-2251), MACS_peak_6178 (+1622), MACS_peak_6179 (+6763), MACS_peak_6180 (+8784), MACS_peak_6181 (+11260), MACS_peak_6182 (+44991)	All_IRF_peak_658 (+56)	All_BEG_All_IRF1_overlapping_peak_88 (+71)	919.457	881.11	985.852	3138.46	3103.73	3535.23	919.457	881.11	985.852	3138.46	3103.73	3535.23	345.267	3.50895		0.989934	0.948648	1.06142	3.37902	3.34164	3.8062	1.42974	7.19529	7.39828	17.3359	9.84464	9.78318	9.94523	11.6158	11.5998	11.7876	1.30438	4.3967	CMPK2	CMPK2	CMPK2	2.80861
ILMN_2621148	Kif3a	Kif3a	Kif3a	Kif3a	ENSMUSG00000018395	0	0	MACS_peak_3551 (-34947), MACS_peak_3552 (-7222), MACS_peak_3553 (-4043)	MACS_peak_4614 (-34967), MACS_peak_4615 (-7213), MACS_peak_4616 (-4071), MACS_peak_4617 (+35195)	0	#N/A	132.828	188.276	184.615	622.831	539.061	641.322	132.828	188.276	184.615	622.831	539.061	641.322	119.126	3.56565		0.787956	1.11688	1.09516	3.69473	3.19779	3.80442	-1.24305	-0.489467	2.4208	79.3927	7.05342	7.55671	7.52838	9.2827	9.07431	9.32491	-1.02421	-3.22107e-05	KIF3A	KIF3A	KIF3A	0.827119
ILMN_1229727	LOC330668	Adgra1	Adgra1	Gpr123	ENSMUSG00000025475	0	0	#N/A		0	#N/A	66.1563	83.1043	63.4375	314.281	263.503	184.085	66.1563	83.1043	63.4375	314.281	263.503	184.085	22.6155	3.58193		0.933102	1.17214	0.894754	4.43278	3.71658	2.59642	1	-0.00032544	1.7926	14.7898	6.04781	6.37685	5.98726	8.29591	8.04168	7.52423	1	-3.22107e-05	#N/A	?	#N/A	#N/A
ILMN_2431619	Ube2l6	Ube2l6	Ube2l6	Ube2l6	ENSMUSG00000027078	All_BEG_peak_2361 (+1684)	0	MACS_peak_12706 (+542), MACS_peak_12707 (+1631)	MACS_peak_16787 (+203), MACS_peak_16788 (+1630)	All_IRF_peak_1826 (+496), All_IRF_peak_1827 (+1687)	All_BEG_All_IRF1_overlapping_peak_504 (+1687)	546.138	666.884	581.185	2079.71	2261.72	2136.55	546.138	666.884	581.185	2079.71	2261.72	2136.55	345.267	3.6105		0.913169	1.11506	0.971769	3.47737	3.7817	3.57242	1.45877	8.52339	2.97987	5.94672	9.09312	9.38129	9.18285	11.0222	11.1432	11.0611	1.1186	3.22107e-05	UBE2L6	UBE2L6	UBE2L6	1.69321
ILMN_3131679	Usp18	Usp18	Usp18	Usp18	ENSMUSG00000030107	All_BEG_peak_3545 (-19651), All_BEG_peak_3546 (-18867), All_BEG_peak_3547 (-52), All_BEG_peak_3548 (+26735)	Kurimoto_peak_4127 (-19851), Kurimoto_peak_4128 (-18716), Kurimoto_peak_4129 (-416), Kurimoto_peak_4130 (+26928)	MACS_peak_18500 (-21911), MACS_peak_18501 (-20750), MACS_peak_18502 (-19639), MACS_peak_18503 (-18968), MACS_peak_18504 (-15794), MACS_peak_18505 (-120)	MACS_peak_24623 (-21912), MACS_peak_24624 (-20647), MACS_peak_24625 (-19267), MACS_peak_24626 (-15785), MACS_peak_24627 (-4031), MACS_peak_24628 (-193), MACS_peak_24629 (+1184), MACS_peak_24630 (+4329), MACS_peak_24631 (+26425)	All_IRF_peak_2791 (-18917), All_IRF_peak_2792 (-65), All_IRF_peak_2793 (+10172), All_IRF_peak_2794 (+26815)	All_BEG_All_IRF1_overlapping_peak_390 (-18917), All_BEG_All_IRF1_overlapping_peak_306 (-56), All_BEG_All_IRF1_overlapping_peak_798 (+26815)	4502.86	4697.55	5004.69	16906.4	18132.5	16331.4	4502.86	4697.55	5004.69	16906.4	18132.5	16331.4	345.267	3.61632		0.950967	0.992084	1.05695	3.57048	3.82943	3.44905	2.81111	35.1513	10.3427	41.1858	12.1366	12.1977	12.2891	14.0453	14.1463	13.9954	5.19698	86.0765	USP18	USP18	USP18	1.37746
ILMN_2775421	Serping1	Serping1	Serping1	Serping1	ENSMUSG00000023224	0	0	#N/A		0	#N/A	607.255	295.832	296.271	1660.97	1217.63	1461.14	607.255	295.832	296.271	1660.97	1217.63	1461.14	70.2619	3.61838		1.51895	0.739977	0.741074	4.15464	3.0457	3.65481	1.00825	0.00032544	2.13819	1.65443	9.24616	8.20864	8.21077	10.6978	10.2499	10.5129	-1.04805	-3.22107e-05	SERPING1	SERPING1	SERPING1	0.956823
ILMN_1254685	LOC240327	Gm4951	Gm4951	Gm4951	ENSMUSG00000073555	0	0	MACS_peak_10821 (-1275), MACS_peak_10822 (-137)	MACS_peak_14249 (-2827), MACS_peak_14250 (-1463), MACS_peak_14251 (-369), MACS_peak_14252 (+26850)	0	#N/A	297.729	327.37	368.994	1205.72	1083.99	1344.28	297.729	327.37	368.994	1205.72	1083.99	1344.28	345.267	3.65557		0.898496	0.987945	1.11356	3.63865	3.27128	4.05679	-1.23138	-0.00032544	10.346	5.11071	8.21786	8.35478	8.52745	10.2357	10.0821	10.3926	-2.80078	-3.22107e-05	#N/A	?	#N/A	#N/A
ILMN_1256356	Pml	Pml	Pml	Pml	ENSMUSG00000036986	0	0	MACS_peak_21495 (+118), MACS_peak_21494 (+824), MACS_peak_21493 (+3542), MACS_peak_21492 (+17162), MACS_peak_21491 (+17805), MACS_peak_21490 (+23519)	MACS_peak_28551 (-3390), MACS_peak_28550 (+122), MACS_peak_28549 (+3630), MACS_peak_28548 (+17211), MACS_peak_28547 (+17845)	0	#N/A	166.256	200.902	175.997	700.413	721.031	566.504	166.256	200.902	175.997	700.413	721.031	566.504	345.267	3.66		0.91828	1.10964	0.972082	3.86858	3.98246	3.12896	1.16112	0.27754	4.98769	7.54733	7.37726	7.65035	7.45941	9.45206	9.49392	9.14594	1.12236	3.22107e-05	PML	PML	PML	1.25818
ILMN_1242246	Scamp5	Scamp5	Scamp5	Scamp5	ENSMUSG00000040722	0	0	#N/A	MACS_peak_28525 (+1737)	All_IRF_peak_3322 (+15220)	#N/A	89.6838	113.998	133.739	464.098	438.676	336.911	89.6838	113.998	133.739	464.098	438.676	336.911	73.9604	3.674		0.797377	1.01355	1.18907	4.12628	3.90026	2.99547	1.50086	56.0518	2.19103	3.502	6.48678	6.83286	7.06328	8.85829	8.77701	8.39623	1.00176	3.22107e-05	SCAMP5	SCAMP5	SCAMP5	0.92926
ILMN_2600744	Rgs16	Rgs16	Rgs16	Rgs16	ENSMUSG00000026475	0	Kurimoto_peak_566 (+664)	MACS_peak_1148 (-30774)	MACS_peak_1475 (-30783)	0	#N/A	689.008	387.147	273.757	2077.72	1831.37	1056.41	689.008	387.147	273.757	2077.72	1831.37	1056.41	16.3378	3.6784		1.53123	0.860383	0.608389	4.61747	4.06999	2.34774	1.23182	0.00032544	1.76183	5.89422	9.42838	8.59674	8.09675	11.0208	10.8387	10.045	1.00839	3.22107e-05	RGS16	RGS16	RGS16	0.898616
ILMN_2732576	Pml	Pml	Pml	Pml	ENSMUSG00000036986	0	0	MACS_peak_21495 (+118), MACS_peak_21494 (+824), MACS_peak_21493 (+3542), MACS_peak_21492 (+17162), MACS_peak_21491 (+17805), MACS_peak_21490 (+23519)	MACS_peak_28551 (-3390), MACS_peak_28550 (+122), MACS_peak_28549 (+3630), MACS_peak_28548 (+17211), MACS_peak_28547 (+17845)	0	#N/A	1431.72	1424.79	1301.34	5500.53	5240.53	4587.67	1431.72	1424.79	1301.34	5500.53	5240.53	4587.67	345.267	3.68669		1.03303	1.02802	0.938953	3.96878	3.78118	3.31012	1.12499	0.00032544	4.78718	44.6103	10.4835	10.4765	10.3458	12.4254	12.3555	12.1635	1.05445	3.22107e-05	PML	PML	PML	1.25818
ILMN_1245678	Abhd1	Abhd1	Abhd1	Abhd1	ENSMUSG00000006638	0	0	#N/A		0	#N/A	139.344	141.643	147.232	483.042	485.583	612.237	139.344	141.643	147.232	483.042	485.583	612.237	108.945	3.69172		0.976211	0.992316	1.03147	3.38408	3.40188	4.28919	-1.02896	-0.00032544	3.87326	69.8742	7.12251	7.14611	7.20195	8.91601	8.92357	9.25795	-1.18217	-3.22107e-05	ABHD1	?	ABHD1	1.07367
ILMN_1227018	Il1a	Il1a	Il1a	Il1a	ENSMUSG00000027399	0	0	MACS_peak_13105 (-50323), MACS_peak_13104 (-28433), MACS_peak_13103 (-20787), MACS_peak_13102 (-10186), MACS_peak_13101 (-6013), MACS_peak_13100 (+777)	MACS_peak_17316 (-28411), MACS_peak_17315 (-20761), MACS_peak_17314 (-10268), MACS_peak_17313 (+815), MACS_peak_17312 (+3801)	0	#N/A	75.6404	179.189	191.417	578.293	401.533	690.733	75.6404	179.189	191.417	578.293	401.533	690.733	27.198	3.74358		0.508511	1.20464	1.28685	3.88771	2.6994	4.64362	-6.00378	-78.6376	1.74085	8.46843	6.24108	7.48534	7.58058	9.17566	8.64938	9.43198	1.27298	3.22107e-05	IL1A	IL1A	IL1A	0.789009
ILMN_2641946	AW540478	Rtel1	Rtel1	Rtel1	ENSMUSG00000038685	0	Kurimoto_peak_1590 (+2556)	#N/A	MACS_peak_18069 (-23)	0	#N/A	96.813	76.5198	99.4553	332.238	384.926	307.866	96.813	76.5198	99.4553	332.238	384.926	307.866	76.3376	3.75761		1.06471	0.84153	1.09376	3.65381	4.23325	3.38577	1.11891	0.00032544	2.51438	40.9138	6.59713	6.25776	6.63598	8.37607	8.58844	8.26616	-1.04472	-3.22107e-05	#N/A	?	#N/A	#N/A
ILMN_2793464	Oasl1	Oasl1	Oasl1	Oasl1	ENSMUSG00000041827	0	0	MACS_peak_17119 (-6307), MACS_peak_17120 (-41)	MACS_peak_22711 (-7251), MACS_peak_22712 (-6307), MACS_peak_22713 (-985), MACS_peak_22714 (+11)	0	#N/A	704.33	837.802	814.859	2793.51	2794.77	3376.06	704.33	837.802	814.859	2793.51	2794.77	3376.06	345.267	3.8033		0.896477	1.06636	1.03716	3.5556	3.55721	4.29708	2.86874	23.7433	8.28061	32.767	9.46011	9.71047	9.67041	11.4479	11.4485	11.7211	7.15501	43.7245	#N/A	OASL	OASL	1.5324
ILMN_2671435	LOC223672	Apol9a	Apol9a	Apol9a	ENSMUSG00000057346	0	0	#N/A		All_IRF_peak_1179 (-43), All_IRF_peak_1180 (+12815)	#N/A	1583.43	1523.76	1618.02	5879.27	6067.33	6048.7	1583.43	1523.76	1618.02	5879.27	6067.33	6048.7	345.267	3.80836		1.00531	0.96742	1.02727	3.7327	3.8521	3.84027	2.51873	9.19713	6.92593	18.1388	10.6288	10.5734	10.66	12.5214	12.5668	12.5624	3.32755	3.22107e-05	#N/A	?	#N/A	#N/A
ILMN_1257631	Apobec1	Apobec1	Apobec1	Apobec1	ENSMUSG00000040613	0	Kurimoto_peak_4138 (+8696)	MACS_peak_18512 (-4312), MACS_peak_18511 (-2343), MACS_peak_18510 (+17839), MACS_peak_18509 (+28900), MACS_peak_18508 (+39590)	MACS_peak_24644 (-4321), MACS_peak_24643 (-2515), MACS_peak_24642 (-267), MACS_peak_24641 (+17901), MACS_peak_24640 (+23608), MACS_peak_24639 (+28762), MACS_peak_24638 (+39610)	All_IRF_peak_2797 (-2235)	#N/A	498.075	506.258	366.275	2236.14	1917.3	1069.67	498.075	506.258	366.275	2236.14	1917.3	1069.67	16.7162	3.8108		1.09019	1.1081	0.801707	4.89449	4.1966	2.3413	-1.3648	-38.8736	3.57489	11.5763	8.96022	8.98373	8.51678	11.1268	10.9049	10.0629	-1.06609	-3.22107e-05	APOBEC1	APOBEC1	APOBEC1	1.00863
ILMN_1241258	Tens1	Tns3	Tns3	Tns3	ENSMUSG00000020422	All_BEG_peak_564 (+35635)	Kurimoto_peak_6639 (-90324), Kurimoto_peak_6638 (-2451), Kurimoto_peak_6637 (+11573), Kurimoto_peak_6636 (+28471), Kurimoto_peak_6635 (+35549), Kurimoto_peak_6634 (+88863), Kurimoto_peak_6633 (+94886)	MACS_peak_3219 (-95423), MACS_peak_3218 (-45164), MACS_peak_3217 (-44367), MACS_peak_3216 (-25241), MACS_peak_3215 (+4521), MACS_peak_3214 (+7399), MACS_peak_3213 (+29706), MACS_peak_3212 (+54467), MACS_peak_3211 (+59594), MACS_peak_3210 (+63671), MACS_peak_3209 (+67408), MACS_peak_3208 (+74870), MACS_peak_3207 (+84527), MACS_peak_3206 (+88946), MACS_peak_3205 (+89851), MACS_peak_3204 (+97959)	MACS_peak_4153 (-95433), MACS_peak_4152 (-45194), MACS_peak_4151 (-44300), MACS_peak_4150 (-39770), MACS_peak_4149 (-25291), MACS_peak_4148 (-24549), MACS_peak_4147 (-9320), MACS_peak_4146 (+3424), MACS_peak_4145 (+7409), MACS_peak_4144 (+29660), MACS_peak_4143 (+48040), MACS_peak_4142 (+54495), MACS_peak_4141 (+57274), MACS_peak_4140 (+59628), MACS_peak_4139 (+63618), MACS_peak_4138 (+67396), MA…	All_IRF_peak_433 (-83305), All_IRF_peak_432 (+35612), All_IRF_peak_431 (+57205), All_IRF_peak_430 (+84943)	All_BEG_All_IRF1_overlapping_peak_512 (+35612)	252.319	195.42	206.189	783.699	996.882	744.749	252.319	195.42	206.189	783.699	996.882	744.749	103.575	3.86179		1.15755	0.896522	0.945923	3.59535	4.57336	3.41666	1.18018	0.00032544	3.22713	114.186	7.97911	7.61044	7.68782	9.61416	9.96128	9.54061	1.73557	3.22107e-05	TNS3	TNS3	TNS3	1.40272
ILMN_2763245	Cxcl1	Cxcl1	Cxcl1	Cxcl1	ENSMUSG00000029380	All_BEG_peak_3200 (-22936)	Kurimoto_peak_3246 (-22923), Kurimoto_peak_3247 (-8884)	MACS_peak_16839 (-37857), MACS_peak_16840 (-29112), MACS_peak_16841 (-14266), MACS_peak_16842 (-9461), MACS_peak_16843 (+6344), MACS_peak_16844 (+7370)	MACS_peak_22327 (-29119), MACS_peak_22328 (-14259), MACS_peak_22329 (-9507), MACS_peak_22330 (+6329), MACS_peak_22331 (+7463)	0	#N/A	3452.96	3481.61	2304.75	12449.2	9852.16	13525.6	3452.96	3481.61	2304.75	12449.2	9852.16	13525.6	109.77	3.87767		1.12117	1.13048	0.74835	4.04225	3.19899	4.39176	1.10745	0.00032544	3.0311	51.3618	11.7536	11.7655	11.1704	13.6038	13.2662	13.7234	1.4032	3.22107e-05	CXCL1	CXCL3	CXCL3	2.01104
ILMN_1246498	Nme7	Nme7	Nme7	Nme7	ENSMUSG00000026575	All_BEG_peak_251 (+98591)	0	#N/A		0	#N/A	65.8495	126.226	66.0975	453.463	303.741	248.079	65.8495	126.226	66.0975	453.463	303.741	248.079	16.548	3.89384		0.765179	1.46676	0.76806	5.26929	3.5295	2.88271	1	0.00032544	1.1462	6.46e-06	6.0411	6.97987	6.04652	8.82484	8.2467	7.95466	1	-3.22107e-05	NME7	NME7	NME7	1.16273
ILMN_2989204	Gm266	#N/A	Gm266	Gm266	#N/A	0	0	MACS_peak_5392 (+27912), MACS_peak_5391 (+29751), MACS_peak_5390 (+36369)	MACS_peak_7114 (-29170), MACS_peak_7113 (+27922), MACS_peak_7112 (+29719), MACS_peak_7111 (+36392)	All_IRF_peak_766 (-29260)	#N/A	138.669	61.178	95.0688	444.264	352.144	366.947	138.669	61.178	95.0688	444.264	352.144	366.947	73.3978	3.94471		1.41059	0.622328	0.967078	4.51923	3.58215	3.73274	1.13086	0.00032544	2.15784	6.46e-06	7.1155	5.93494	6.5709	8.79527	8.46002	8.51943	1.14214	3.22107e-05	#N/A	?	#N/A	#N/A
ILMN_2717366	Oasl1	Oasl1	Oasl1	Oasl1	ENSMUSG00000041827	0	0	MACS_peak_17119 (-6307), MACS_peak_17120 (-41)	MACS_peak_22711 (-7251), MACS_peak_22712 (-6307), MACS_peak_22713 (-985), MACS_peak_22714 (+11)	0	#N/A	602.156	584.713	597.542	2189.78	1943.64	2960.18	602.156	584.713	597.542	2189.78	1943.64	2960.18	55.8262	3.97532		1.01236	0.983036	1.0046	3.68152	3.26771	4.97673	2.57107	24.2625	7.16688	65.1802	9.23399	9.19159	9.2229	11.0966	10.9245	11.5315	6.5491	51.8267	#N/A	OASL	OASL	1.5324
ILMN_1213886	Meox1	Meox1	Meox1	Meox1	ENSMUSG00000001493	0	Kurimoto_peak_7118 (-15970)	MACS_peak_4225 (-58531), MACS_peak_4224 (+24172)	MACS_peak_5519 (-58515), MACS_peak_5518 (+24153)	0	#N/A	81.2444	78.2633	18.084	270.053	266.035	170.238	81.2444	78.2633	18.084	270.053	266.035	170.238	21.0264	3.97725		1.37244	1.32208	0.305488	4.56192	4.49404	2.87578	-1.03567	-0.00032544	2.81159	4.94947	6.3442	6.29026	4.17664	8.0771	8.05547	7.41141	1.02848	3.22107e-05	MEOX1	MEOX1	MEOX1	1.1793
ILMN_2592834	Sct	Sct	Sct	Sct	ENSMUSG00000038580	0	0	#N/A	MACS_peak_26543 (-1685)	0	#N/A	117.777	85.8716	77.3575	489.396	406.875	223.575	117.777	85.8716	77.3575	489.396	406.875	223.575	13.2154	3.98514		1.25738	0.91676	0.825864	5.22477	4.34377	2.38688	-1.15001	-2.46255	2.14761	6.46e-06	6.87991	6.42411	6.27347	8.93486	8.66844	7.80462	-1.2582	-3.22107e-05	SCT	SCT	SCT	0.896864
ILMN_2433990	Usp18	Usp18	Usp18	Usp18	ENSMUSG00000030107	All_BEG_peak_3545 (-19651), All_BEG_peak_3546 (-18867), All_BEG_peak_3547 (-52), All_BEG_peak_3548 (+26735)	Kurimoto_peak_4127 (-19851), Kurimoto_peak_4128 (-18716), Kurimoto_peak_4129 (-416), Kurimoto_peak_4130 (+26928)	MACS_peak_18500 (-21911), MACS_peak_18501 (-20750), MACS_peak_18502 (-19639), MACS_peak_18503 (-18968), MACS_peak_18504 (-15794), MACS_peak_18505 (-120)	MACS_peak_24623 (-21912), MACS_peak_24624 (-20647), MACS_peak_24625 (-19267), MACS_peak_24626 (-15785), MACS_peak_24627 (-4031), MACS_peak_24628 (-193), MACS_peak_24629 (+1184), MACS_peak_24630 (+4329), MACS_peak_24631 (+26425)	All_IRF_peak_2791 (-18917), All_IRF_peak_2792 (-65), All_IRF_peak_2793 (+10172), All_IRF_peak_2794 (+26815)	All_BEG_All_IRF1_overlapping_peak_390 (-18917), All_BEG_All_IRF1_overlapping_peak_306 (-56), All_BEG_All_IRF1_overlapping_peak_798 (+26815)	2750.77	3004.94	2823.61	11145.4	11419.5	11836.2	2750.77	3004.94	2823.61	11145.4	11419.5	11836.2	345.267	4.00977		0.961883	1.05076	0.987355	3.89731	3.99313	4.13888	2.90059	36.1436	11.3134	21.443	11.4256	11.5531	11.4633	13.4442	13.4792	13.5309	4.51787	45.7209	USP18	USP18	USP18	1.37746
ILMN_1253718	Zfp511	Zfp511	Zfp511	Zfp511	ENSMUSG00000025470	0	0	#N/A		0	#N/A	645.941	769.65	914.381	3387.14	3094.4	2954.2	645.941	769.65	914.381	3387.14	3094.4	2954.2	345.267	4.04972		0.831694	0.990978	1.17733	4.36117	3.98426	3.80374	-1.02055	-0.00032544	4.12044	340.795	9.33526	9.58806	9.83665	11.7259	11.5954	11.5286	-1.07244	-3.22107e-05	#N/A	ZNF511	ZNF511	0.875179
ILMN_2599154	Oasl2	Oasl2	Oasl2	Oasl2	ENSMUSG00000029561	All_BEG_peak_3246 (+556)	Kurimoto_peak_3347 (+541)	MACS_peak_17118 (+458), MACS_peak_17119 (+19997)	MACS_peak_22710 (+555), MACS_peak_22711 (+19053), MACS_peak_22712 (+19997)	All_IRF_peak_2555 (+466)	All_BEG_All_IRF1_overlapping_peak_179 (+556)	490.031	566.403	420.96	1726.47	1920.58	2347.6	490.031	566.403	420.96	1726.47	1920.58	2347.6	119.126	4.05759		0.995057	1.15014	0.854802	3.50577	3.89994	4.76705	2.37003	14.902	7.68128	21.9065	8.93673	9.14569	8.71754	10.7536	10.9073	11.197	3.52431	17.0164	#N/A	?	#N/A	#N/A
ILMN_3159435	Mid1	Mid1	Mid1	Mid1	ENSMUSG00000035299	0	0	#N/A		0	#N/A	262.477	155.806	113.107	625.337	790.511	745.108	262.477	155.806	113.107	625.337	790.511	745.108	101.459	4.0666		1.48183	0.879614	0.638554	3.53038	4.46288	4.20655	1.83942	0.00032544	4.52932	34.2214	8.03605	7.28361	6.82155	9.28849	9.62664	9.5413	1.30623	3.22107e-05	MID1	MID1	MID1	1.12199
ILMN_1218547	Dlm1-pending	Zbp1	Zbp1	Zbp1	ENSMUSG00000027514	0	Kurimoto_peak_1559 (-6302), Kurimoto_peak_1558 (-212)	MACS_peak_13638 (+105)	MACS_peak_18022 (+50), MACS_peak_18021 (+1039)	All_IRF_peak_1972 (-75)	#N/A	173.958	176.823	227.436	941.467	555.311	891.907	173.958	176.823	227.436	941.467	555.311	891.907	37.0998	4.13112		0.902558	0.917424	1.18002	4.88467	2.88115	4.62753	-1.82808	-0.00032544	5.7846	39.1134	7.4426	7.46617	7.82931	9.87877	9.11715	9.80075	1.33001	3.22107e-05	ZBP1	ZBP1	ZBP1	1.10156
ILMN_2722380	Oasl1	Oasl1	Oasl1	Oasl1	ENSMUSG00000041827	0	0	MACS_peak_17119 (-6307), MACS_peak_17120 (-41)	MACS_peak_22711 (-7251), MACS_peak_22712 (-6307), MACS_peak_22713 (-985), MACS_peak_22714 (+11)	0	#N/A	249.579	381.994	229.924	974.38	1250.2	1341.49	249.579	381.994	229.924	974.38	1250.2	1341.49	100.721	4.13939		0.869111	1.33022	0.800668	3.39309	4.3536	4.67147	2.84416	9.60726	7.96613	13.8788	7.96335	8.57741	7.84502	9.92834	10.2879	10.3896	4.74698	3.22107e-05	#N/A	OASL	OASL	1.5324
ILMN_2981167	Ifit2	Ifit2	Ifit2	Ifit2	ENSMUSG00000045932	All_BEG_peak_2118 (-18048)	0	MACS_peak_11547 (+129), MACS_peak_11548 (+2355), MACS_peak_11549 (+3069), MACS_peak_11550 (+19507), MACS_peak_11551 (+26750)	MACS_peak_15261 (-2506), MACS_peak_15262 (+190), MACS_peak_15263 (+2790), MACS_peak_15264 (+14692), MACS_peak_15265 (+19329), MACS_peak_15266 (+20515), MACS_peak_15267 (+23151), MACS_peak_15268 (+25123), MACS_peak_15269 (+26792)	All_IRF_peak_1675 (+2984)	#N/A	295.233	341.833	396.406	1552.54	1300.24	1457.51	295.233	341.833	396.406	1552.54	1300.24	1457.51	345.267	4.17069		0.857012	0.992285	1.1507	4.50678	3.77438	4.23092	-1.10435	-0.00032544	4.92343	6.18012	8.20571	8.41715	8.63083	10.6004	10.3446	10.5093	1.1151	3.22107e-05	IFIT2	IFIT2	IFIT2	1.42252
ILMN_1228399	BC013672	Ddx60	Ddx60	Ddx60	ENSMUSG00000037921	0	0	MACS_peak_20386 (-52522), MACS_peak_20387 (-31189), MACS_peak_20388 (-19492), MACS_peak_20389 (-18442), MACS_peak_20390 (-14220), MACS_peak_20391 (-7534), MACS_peak_20392 (-107)	MACS_peak_27106 (-52582), MACS_peak_27107 (-18858), MACS_peak_27108 (-14206), MACS_peak_27109 (-7491), MACS_peak_27110 (+389)	All_IRF_peak_3097 (-18659), All_IRF_peak_3098 (-13)	#N/A	48.3832	54.4489	59.9034	232.363	219.759	238.511	48.3832	54.4489	59.9034	232.363	219.759	238.511	48.4327	4.2439		0.891935	1.00376	1.10431	4.28357	4.05122	4.39691	2.36812	0.00032544	7.53754	1.65443	5.59643	5.76683	5.90457	7.86024	7.77978	7.89791	1	3.22107e-05	DDX60	DDX60	DDX60	1.60203
ILMN_2567596	C230053B09Rik	Tnc	Tnc	Tnc	ENSMUSG00000028364	0	Kurimoto_peak_2470 (-44780), Kurimoto_peak_2469 (-26732)	MACS_peak_15444 (-77718), MACS_peak_15443 (-72358), MACS_peak_15442 (-67077), MACS_peak_15441 (-63334)	MACS_peak_20489 (-77700), MACS_peak_20488 (-72336), MACS_peak_20487 (-70064), MACS_peak_20486 (-67103), MACS_peak_20485 (-65472), MACS_peak_20484 (-63363), MACS_peak_20483 (+85209)	0	#N/A	74.9981	34.4341	11.2195	120.251	196.976	195.5	74.9981	34.4341	11.2195	120.251	196.976	195.5	13.0449	4.24965		1.86482	0.856203	0.278973	2.99005	4.89779	4.86111	1	-0.00032544	1.29341	6.46e-06	6.22878	5.10577	3.48794	6.90991	7.62187	7.61103	-1.03709	-3.22107e-05	TNC	TNC	TNC	0.833631
ILMN_1243066	Il1a	Il1a	Il1a	Il1a	ENSMUSG00000027399	0	0	MACS_peak_13105 (-50323), MACS_peak_13104 (-28433), MACS_peak_13103 (-20787), MACS_peak_13102 (-10186), MACS_peak_13101 (-6013), MACS_peak_13100 (+777)	MACS_peak_17316 (-28411), MACS_peak_17315 (-20761), MACS_peak_17314 (-10268), MACS_peak_17313 (+815), MACS_peak_17312 (+3801)	0	#N/A	18.622	69.5329	50.9915	214.801	152.617	225.891	18.622	69.5329	50.9915	214.801	152.617	225.891	26.4616	4.26392		0.401491	1.49913	1.09938	4.63112	3.29043	4.87021	-22.3372	-95.9067	2.18778	10.2948	4.21893	6.11962	5.67218	7.74686	7.25377	7.81948	1	-3.22107e-05	IL1A	IL1A	IL1A	0.789009
ILMN_2486267	Ube2l6	Ube2l6	Ube2l6	Ube2l6	ENSMUSG00000027078	All_BEG_peak_2361 (+1684)	0	MACS_peak_12706 (+542), MACS_peak_12707 (+1631)	MACS_peak_16787 (+203), MACS_peak_16788 (+1630)	All_IRF_peak_1826 (+496), All_IRF_peak_1827 (+1687)	All_BEG_All_IRF1_overlapping_peak_504 (+1687)	333.879	359.18	319.813	1370.4	1410.88	1552.68	333.879	359.18	319.813	1370.4	1410.88	1552.68	345.267	4.27889		0.988909	1.06384	0.947246	4.05896	4.17885	4.59885	1.48029	16.0712	3.70841	6.21745	8.38318	8.48856	8.32108	10.4204	10.4624	10.6005	1.3225	3.22107e-05	UBE2L6	UBE2L6	UBE2L6	1.69321
ILMN_2771182	H2-Q8	H2-Q7	H2-Q7	H2-Q7	ENSMUSG00000060550	0	0	#N/A	MACS_peak_12928 (-152)	All_IRF_peak_1428 (-148)	#N/A	257.429	200.087	260.877	979.189	1068.13	1026.6	257.429	200.087	260.877	979.189	1068.13	1026.6	345.267	4.27889		1.07502	0.835559	1.08942	4.08908	4.46051	4.28707	1.34785	0.00032544	1.78204	10.5577	8.00803	7.64448	8.02722	9.93544	10.0609	10.0037	-2.40929	-3.22107e-05	#N/A	?	#N/A	#N/A
ILMN_2622856	2310016F22Rik	Apol9b	Apol9b	Apol9b	ENSMUSG00000068246	0	0	#N/A		All_IRF_peak_1178 (-113)	#N/A	949.043	1138.93	908.362	4367.69	4860.29	3733.4	949.043	1138.93	908.362	4367.69	4860.29	3733.4	345.267	4.32574		0.950203	1.14033	0.909472	4.37303	4.86623	3.73796	7.07194	37.0934	4.94694	10.8223	9.89033	10.1535	9.82712	12.0927	12.2468	11.8663	2.1516	3.22107e-05	#N/A	?	#N/A	#N/A
ILMN_1257771	Ifi205	Mndal	Mndal	Mndal	ENSMUSG00000090272	0	0	MACS_peak_1465 (-87)	MACS_peak_1894 (-137), MACS_peak_1893 (+3008)	0	#N/A	695.039	371.966	418.539	2493.96	2131.18	1847.7	695.039	371.966	418.539	2493.96	2131.18	1847.7	113.712	4.35722		1.40361	0.751171	0.845224	5.03647	4.30384	3.73135	1.03659	0.00032544	4.76712	32.133	9.44095	8.53903	8.70922	11.2842	11.0574	10.8515	1.23204	3.22107e-05	#N/A	?	#N/A	#N/A
ILMN_2491469	Tens1	Tns3	Tns3	Tns3	ENSMUSG00000020422	All_BEG_peak_564 (+35635)	Kurimoto_peak_6639 (-90324), Kurimoto_peak_6638 (-2451), Kurimoto_peak_6637 (+11573), Kurimoto_peak_6636 (+28471), Kurimoto_peak_6635 (+35549), Kurimoto_peak_6634 (+88863), Kurimoto_peak_6633 (+94886)	MACS_peak_3219 (-95423), MACS_peak_3218 (-45164), MACS_peak_3217 (-44367), MACS_peak_3216 (-25241), MACS_peak_3215 (+4521), MACS_peak_3214 (+7399), MACS_peak_3213 (+29706), MACS_peak_3212 (+54467), MACS_peak_3211 (+59594), MACS_peak_3210 (+63671), MACS_peak_3209 (+67408), MACS_peak_3208 (+74870), MACS_peak_3207 (+84527), MACS_peak_3206 (+88946), MACS_peak_3205 (+89851), MACS_peak_3204 (+97959)	MACS_peak_4153 (-95433), MACS_peak_4152 (-45194), MACS_peak_4151 (-44300), MACS_peak_4150 (-39770), MACS_peak_4149 (-25291), MACS_peak_4148 (-24549), MACS_peak_4147 (-9320), MACS_peak_4146 (+3424), MACS_peak_4145 (+7409), MACS_peak_4144 (+29660), MACS_peak_4143 (+48040), MACS_peak_4142 (+54495), MACS_peak_4141 (+57274), MACS_peak_4140 (+59628), MACS_peak_4139 (+63618), MACS_peak_4138 (+67396), MA…	All_IRF_peak_433 (-83305), All_IRF_peak_432 (+35612), All_IRF_peak_431 (+57205), All_IRF_peak_430 (+84943)	All_BEG_All_IRF1_overlapping_peak_512 (+35612)	273.493	185.224	180.559	894.213	1113.12	783.562	273.493	185.224	180.559	894.213	1113.12	783.562	87.0759	4.36572		1.28345	0.869222	0.847329	4.19637	5.22368	3.67711	1.24434	0.00032544	3.83422	102.934	8.09536	7.53313	7.49633	9.80447	10.1204	9.6139	1.82504	1.37297	TNS3	TNS3	TNS3	1.40272
ILMN_2827780	D14Ertd668e	Phf11d	Phf11d	D14Ertd668e	ENSMUSG00000068245	0	0	#N/A		0	#N/A	902	1026.1	1081.87	4041.23	4555.5	4952.53	902	1026.1	1081.87	4041.23	4555.5	4952.53	345.267	4.50146		0.899012	1.0227	1.07828	4.02784	4.54041	4.93613	-1.33095	-2.75996	6.43908	21.7293	9.81698	10.003	10.0793	11.9806	12.1534	12.274	-1.10369	-3.22107e-05	#N/A	?	#N/A	#N/A
ILMN_1230853	H2-Bf	Cfb	Cfb	Cfb	ENSMUSG00000090231	0	0	#N/A	MACS_peak_12895 (+73)	0	#N/A	40.1868	135.936	125.178	443.313	486.809	427.228	40.1868	135.936	125.178	443.313	486.809	427.228	81.7859	4.50497		0.400133	1.35349	1.24637	4.41399	4.84708	4.25383	-1.10647	-0.00032544	2.16593	5.57322	5.32865	7.08678	6.96783	8.79218	8.92721	8.73886	1.39193	3.22107e-05	CFB	CFB	CFB	1.61514
ILMN_2567962	A130019H11Rik	#N/A	A130019H11Rik	A130019H11Rik	#N/A	0	0	#N/A		0	#N/A	46.4545	84.0455	57.0923	225.356	328.848	309.934	46.4545	84.0455	57.0923	225.356	328.848	309.934	51.868	4.60647		0.742906	1.34407	0.913027	3.60392	5.25898	4.9565	1.43812	0.00032544	6.48081	59.2445	5.53775	6.3931	5.83522	7.81606	8.36128	8.27582	1.69311	3.22107e-05	#N/A	?	#N/A	#N/A
ILMN_1250752	Knsl5	#N/A	Knsl5	Knsl5	#N/A	0	0	#N/A		0	#N/A	603.567	441.097	485.953	2880.55	2312.13	1924.49	603.567	441.097	485.953	2880.55	2312.13	1924.49	78.2399	4.64987		1.18299	0.864548	0.952465	5.64586	4.53177	3.77199	1.04423	0.00032544	2.85776	15.6187	9.23737	8.78495	8.92467	11.4921	11.175	10.9103	-1.11205	-3.22107e-05	#N/A	?	#N/A	#N/A
ILMN_1233449	Ifi205	Ifi205	Ifi205	Ifi205	ENSMUSG00000054203	0	0	MACS_peak_1467 (-216)	MACS_peak_1896 (-44)	0	#N/A	220.469	133.545	131.962	784.06	816.221	676.997	220.469	133.545	131.962	784.06	816.221	676.997	345.267	4.68599		1.36099	0.824392	0.814623	4.84011	5.03865	4.1792	-1.04693	-0.00032544	4.29596	45.6883	7.78443	7.06118	7.04398	9.61482	9.67282	9.40301	1.81587	3.22107e-05	#N/A	?	#N/A	#N/A
ILMN_1253365	Gpr39	Gpr39	Gpr39	Gpr39	ENSMUSG00000026343	All_BEG_peak_188 (+17565)	0	MACS_peak_820 (-99877)	MACS_peak_1051 (-99955)	All_IRF_peak_127 (-15047), All_IRF_peak_128 (+14825)	#N/A	115.338	108.436	93.2927	520.78	495.082	503.794	115.338	108.436	93.2927	520.78	495.082	503.794	345.267	4.79286		1.0913	1.02599	0.88271	4.92748	4.68433	4.76676	1.52064	5.81726	3.6733	56.1279	6.84973	6.76069	6.54369	9.02453	8.95152	8.97669	1.13829	3.22107e-05	GPR39	GPR39	GPR39	0.877477
ILMN_2672778	Abhd1	Abhd1	Abhd1	Abhd1	ENSMUSG00000006638	0	0	#N/A		0	#N/A	97.8886	145.363	81.2178	448.191	511.904	636.474	97.8886	145.363	81.2178	448.191	511.904	636.474	82.7374	4.92055		0.905065	1.34401	0.750929	4.14391	4.73299	5.88476	-1.1537	-0.00032544	4.59569	124.29	6.61307	7.18352	6.34372	8.80797	8.99973	9.31396	-1.31239	-3.22107e-05	ABHD1	?	ABHD1	1.07367
ILMN_1231083	5830484A20Rik	Gm15753	Gm15753	Gm16026	ENSMUSG00000082088	0	0	#N/A		0	#N/A	171.387	155.832	179.09	978.559	743.407	771.789	171.387	155.832	179.09	978.559	743.407	771.789	345.267	4.92536		1.01551	0.923341	1.06115	5.79819	4.40486	4.57303	-1.26767	-0.00032544	3.79476	12.0143	7.42112	7.28385	7.48454	9.93452	9.53801	9.59206	-1.36883	-3.22107e-05	#N/A	?	#N/A	#N/A
ILMN_3054914	Usp18	Usp18	Usp18	Usp18	ENSMUSG00000030107	All_BEG_peak_3545 (-19651), All_BEG_peak_3546 (-18867), All_BEG_peak_3547 (-52), All_BEG_peak_3548 (+26735)	Kurimoto_peak_4127 (-19851), Kurimoto_peak_4128 (-18716), Kurimoto_peak_4129 (-416), Kurimoto_peak_4130 (+26928)	MACS_peak_18500 (-21911), MACS_peak_18501 (-20750), MACS_peak_18502 (-19639), MACS_peak_18503 (-18968), MACS_peak_18504 (-15794), MACS_peak_18505 (-120)	MACS_peak_24623 (-21912), MACS_peak_24624 (-20647), MACS_peak_24625 (-19267), MACS_peak_24626 (-15785), MACS_peak_24627 (-4031), MACS_peak_24628 (-193), MACS_peak_24629 (+1184), MACS_peak_24630 (+4329), MACS_peak_24631 (+26425)	All_IRF_peak_2791 (-18917), All_IRF_peak_2792 (-65), All_IRF_peak_2793 (+10172), All_IRF_peak_2794 (+26815)	All_BEG_All_IRF1_overlapping_peak_390 (-18917), All_BEG_All_IRF1_overlapping_peak_306 (-56), All_BEG_All_IRF1_overlapping_peak_798 (+26815)	1609.47	1560.44	1490.57	6924.19	8690.15	7536.66	1609.47	1560.44	1490.57	6924.19	8690.15	7536.66	345.267	4.96751		1.03603	1.00447	0.959496	4.45717	5.59393	4.85142	3.64743	16.7983	12.7992	14.3869	10.6524	10.6077	10.5417	12.7574	13.0852	12.8797	9.4601	5.12282	USP18	USP18	USP18	1.37746
ILMN_1227573	Irf7	Irf7	Irf7	Irf7	ENSMUSG00000025498	0	0	MACS_peak_19969 (-2443), MACS_peak_19968 (+145)	MACS_peak_26542 (-2481), MACS_peak_26541 (+731), MACS_peak_26540 (+15778)	All_IRF_peak_3035 (+318), All_IRF_peak_3034 (+15527)	#N/A	1012.44	741.245	786.476	3432.44	4811.5	4500.8	1012.44	741.245	786.476	3432.44	4811.5	4500.8	120.038	5.01729		1.19572	0.87543	0.928849	4.05381	5.68251	5.31556	1.70825	17.6278	7.01936	4.40755	9.98362	9.53381	9.61926	11.745	12.2323	12.136	5.69509	63.1039	IRF7	IRF7	IRF7	1.47199
ILMN_1229197	G430091H17Rik	Gm14446	Gm14446	Gm14446	ENSMUSG00000079339	0	0	MACS_peak_11555 (-2796), MACS_peak_11554 (-127)	MACS_peak_15277 (-2504), MACS_peak_15276 (-93), MACS_peak_15275 (+7372), MACS_peak_15274 (+8509)	0	#N/A	31.2711	125.852	140.332	522.164	348.686	628.151	31.2711	125.852	140.332	522.164	348.686	628.151	28.5107	5.03943		0.315387	1.26929	1.41533	5.26633	3.5167	6.33527	-1.02204	-0.00032544	17.6047	1.91352	4.96676	6.97558	7.1327	9.02836	8.44578	9.29497	1.78183	3.22107e-05	#N/A	IFIT1B	IFIT1B	0.978667
ILMN_2534151	LOC215405	Gm12250	Gm12250	Gm12250	ENSMUSG00000082292	0	0	#N/A		0	#N/A	75.4335	107.778	96.8028	508.352	464.069	452.66	75.4335	107.778	96.8028	508.352	464.069	452.66	345.267	5.08932		0.808175	1.1547	1.03712	5.44636	4.97191	4.84968	-1.04403	-0.00032544	8.28574	6.46e-06	6.23713	6.75192	6.59698	8.98969	8.85819	8.82228	-1.26194	-3.22107e-05	#N/A	?	#N/A	#N/A
ILMN_1259355	BC018601	Ccdc117	Ccdc117	Ccdc117	ENSMUSG00000020482	All_BEG_peak_561 (-13567), All_BEG_peak_560 (+11607)	0	MACS_peak_3190 (-3667)	MACS_peak_4106 (-9450), MACS_peak_4105 (-3706)	0	#N/A	114.876	164.186	128.178	716.602	789.924	582.326	114.876	164.186	128.178	716.602	789.924	582.326	345.267	5.12929		0.846256	1.2095	0.944243	5.27897	5.81911	4.2898	1.17691	0.00032544	7.6333	340.795	6.84394	7.35918	7.002	9.48503	9.62557	9.18568	1.07402	3.22107e-05	CCDC117	CCDC117	CCDC117	0.912051
ILMN_1228653	Zbp1	Zbp1	Zbp1	Zbp1	ENSMUSG00000027514	0	Kurimoto_peak_1559 (-6302), Kurimoto_peak_1558 (-212)	MACS_peak_13638 (+105)	MACS_peak_18022 (+50), MACS_peak_18021 (+1039)	All_IRF_peak_1972 (-75)	#N/A	108.561	85.2321	64.0639	425.699	474.92	441.043	108.561	85.2321	64.0639	425.699	474.92	441.043	125.227	5.20313		1.26304	0.99162	0.745342	4.95273	5.52538	5.13126	1.36994	0.00032544	16.4525	0.985216	6.76236	6.41332	6.00144	8.73369	8.89154	8.78478	1.22792	3.22107e-05	ZBP1	ZBP1	ZBP1	1.10156
ILMN_1225204	2510004L01Rik	Rsad2	Rsad2	Rsad2	ENSMUSG00000020641	All_BEG_peak_830 (-103)	0	MACS_peak_4712 (-3864), MACS_peak_4711 (-25), MACS_peak_4710 (+16894)	MACS_peak_6174 (-3908), MACS_peak_6173 (+1178), MACS_peak_6172 (+4115), MACS_peak_6171 (+10684), MACS_peak_6170 (+16822)	All_IRF_peak_657 (-3836)	#N/A	1521.47	2137.48	2148.99	10164.9	10018.1	10211.5	1521.47	2137.48	2148.99	10164.9	10018.1	10211.5	345.267	5.23327		0.785893	1.10408	1.11003	5.25053	5.1747	5.27458	1.6423	3.26061	10.3861	68.4369	10.5713	11.0617	11.0694	13.3113	13.2903	13.3179	3.60483	58.2202	RSAD2	RSAD2	RSAD2	3.996
ILMN_2776413	Ptpn9	Ptpn9	Ptpn9	Ptpn9	ENSMUSG00000032290	0	Kurimoto_peak_5683 (-33161)	#N/A	MACS_peak_28510 (+32894), MACS_peak_28511 (+36796), MACS_peak_28512 (+76372)	0	#N/A	18.8481	43.8588	13.7569	121.36	115.551	163.616	18.8481	43.8588	13.7569	121.36	115.551	163.616	18.0106	5.23814		0.739491	1.72077	0.539741	4.76149	4.53357	6.41936	1.5361	0.284774	5.81875	11.0665	4.23634	5.45479	3.78208	6.92315	6.85239	7.35417	1.21581	3.22107e-05	PTPN9	PTPN9	PTPN9	1.02877
ILMN_2437969	Ifi205	Ifi205	Ifi205	Ifi205	ENSMUSG00000054203	0	0	MACS_peak_1467 (-216)	MACS_peak_1896 (-44)	0	#N/A	138.316	111.633	88.1129	771.95	511.005	527.076	138.316	111.633	88.1129	771.95	511.005	527.076	51.7115	5.35413		1.22743	0.990645	0.781923	6.85037	4.53471	4.67733	-3.72981	-0.980329	4.33818	31.7206	7.11183	6.80262	6.46128	9.59236	8.99719	9.04187	1	-3.22107e-05	#N/A	?	#N/A	#N/A
ILMN_2665441	Myrip	Myrip	Myrip	Myrip	ENSMUSG00000041794	0	0	#N/A		0	#N/A	45.0344	41.2239	78.8457	210.943	338.312	359.243	45.0344	41.2239	78.8457	210.943	338.312	359.243	33.8244	5.50258		0.818292	0.749053	1.43265	3.83291	6.14725	6.52758	1.29076	0.00032544	3.97773	46.3013	5.49296	5.36541	6.30096	7.72071	8.40221	8.48882	-1.17706	-3.22107e-05	MYRIP	MYRIP	MYRIP	0.941698
ILMN_1258028	Gal3st1	Gal3st1	Gal3st1	Gal3st1	ENSMUSG00000049721	0	0	#N/A		All_IRF_peak_423 (+5359)	#N/A	50.1256	87.6898	69.7974	341.363	459.044	363.571	50.1256	87.6898	69.7974	341.363	459.044	363.571	96.9276	5.60649		0.724314	1.26711	1.00857	4.93269	6.63318	5.2536	1.1489	1.8051	4.61946	83.8212	5.64748	6.45434	6.1251	8.41516	8.84249	8.50609	1.04091	3.22107e-05	GAL3ST1	GAL3ST1	GAL3ST1	0.822483
ILMN_2717793	Gpr39	Gpr39	Gpr39	Gpr39	ENSMUSG00000026343	All_BEG_peak_188 (+17565)	0	MACS_peak_820 (-99877)	MACS_peak_1051 (-99955)	All_IRF_peak_127 (-15047), All_IRF_peak_128 (+14825)	#N/A	31.2478	16.2097	29.4473	194.165	153.416	103.579	31.2478	16.2097	29.4473	194.165	153.416	103.579	14.8332	5.86647		1.21895	0.632329	1.14872	7.57423	5.98465	4.04054	-1.14703	-0.00032544	5.87132	46.4088	4.96568	4.01879	4.88007	7.60114	7.26131	6.69459	-1.10366	-3.22107e-05	GPR39	GPR39	GPR39	0.877477
ILMN_1229547	Spon2	Spon2	Spon2	Spon2	ENSMUSG00000037379	0	0	MACS_peak_16478 (-36192)	MACS_peak_21840 (-36144)	All_IRF_peak_2451 (+76209)	#N/A	926.684	570	461.151	5692.8	3298.25	3099.58	926.684	570	461.151	5692.8	3298.25	3099.58	21.9666	6.17551		1.41996	0.873414	0.706624	8.7231	5.05392	4.7495	1.16091	1.61123	4.88023	28.2199	9.85593	9.15482	8.8491	12.4749	11.6875	11.5979	-1.11655	-3.22107e-05	#N/A	?	#N/A	#N/A
ILMN_2841024	Pnpla1	Pnpla1	Pnpla1	Pnpla1	ENSMUSG00000043286	All_BEG_peak_1771 (-41346)	0	#N/A	MACS_peak_12770 (+36350), MACS_peak_12771 (+49654)	All_IRF_peak_1395 (+36550)	#N/A	28.058	13.1753	37.1622	193.136	106.495	189.21	28.058	13.1753	37.1622	193.136	106.495	189.21	17.2341	6.23557		1.07371	0.504187	1.4221	7.39083	4.0753	7.24059	-1.12982	-0.00032544	2.91918	6.46e-06	4.81034	3.71977	5.21576	7.59347	6.73464	7.56384	-1.29462	-3.22107e-05	PNPLA1	PNPLA1	PNPLA1	0.674843
ILMN_1216849	Sp100	Sp100	Sp100	Sp100	ENSMUSG00000026222	All_BEG_peak_132 (-122)	Kurimoto_peak_342 (+48)	MACS_peak_570 (+66), MACS_peak_571 (+8641), MACS_peak_572 (+14231)	MACS_peak_742 (+24), MACS_peak_743 (+7129), MACS_peak_744 (+8652), MACS_peak_745 (+14190)	0	#N/A	232.843	229.651	155.213	1481.58	1734.21	715.694	232.843	229.651	155.213	1481.58	1734.21	715.694	15.8516	6.36464		1.13084	1.11534	0.75382	7.19556	8.42246	3.47589	-1.07388	-0.00032544	7.3564	0.975992	7.86321	7.8433	7.27811	10.5329	10.7601	9.4832	-1.10173	-3.22107e-05	SP100	?	SP100	1.22033
ILMN_2670150	Oas2	Oas2	Oas2	Oas2	ENSMUSG00000032690	0	Kurimoto_peak_3387 (+11181)	MACS_peak_17171 (+101)	MACS_peak_22770 (+89)	0	#N/A	690.616	597.799	518.096	3427.8	4574.37	3916.34	690.616	597.799	518.096	3427.8	4574.37	3916.34	345.267	6.59753		1.14688	0.992741	0.860381	5.69241	7.59647	6.50371	2.32047	6.37336	19.9032	0.889112	9.43174	9.22352	9.01708	11.7431	12.1594	11.9353	6.95927	105.827	OAS2	OAS2	OAS2	1.52347
ILMN_2672772	Abhd1	Abhd1	Abhd1	Abhd1	ENSMUSG00000006638	0	0	#N/A		0	#N/A	104.013	88.4684	73.6362	578.724	538.126	664.092	104.013	88.4684	73.6362	578.724	538.126	664.092	345.267	6.69231		1.17256	0.997322	0.830116	6.52407	6.06641	7.48645	-1.16025	-0.00032544	5.16613	124.29	6.70062	6.46709	6.20234	9.17673	9.0718	9.37524	-1.26392	-3.22107e-05	ABHD1	?	ABHD1	1.07367
ILMN_2680136	A430056A10Rik	Ifi44	Ifi44	Ifi44	ENSMUSG00000028037	0	0	MACS_peak_14889 (-29)	MACS_peak_19737 (+106), MACS_peak_19736 (+1193)	0	#N/A	16.5842	25.4319	41.7529	175.89	220.969	168.469	16.5842	25.4319	41.7529	175.89	220.969	168.469	45.6964	6.74865		0.593925	0.910787	1.49529	6.29911	7.91351	6.03333	1.0019	0.00032544	7.40907	0.540034	4.05174	4.66857	5.38381	7.45853	7.7877	7.39634	1.34063	3.22107e-05	IFI44	IFI44	IFI44	2.24191
ILMN_2726448	Bbs4	Bbs4	Bbs4	Bbs4	ENSMUSG00000025235	0	Kurimoto_peak_5706 (+36827)	#N/A	MACS_peak_28567 (-72211)	0	#N/A	76.8347	81.6334	114.116	619.321	637.026	612.227	76.8347	81.6334	114.116	619.321	637.026	612.227	345.267	6.85504		0.845626	0.898439	1.25593	6.81611	7.01097	6.73804	1.09548	0.00032544	9.93547	340.795	6.26369	6.35109	6.83436	9.27454	9.31521	9.25792	1.02094	3.22107e-05	BBS4	BBS4	BBS4	1.15566
ILMN_1216020	Oas3	Oas3	Oas3	Oas3	ENSMUSG00000032661	All_BEG_peak_3259 (-51)	Kurimoto_peak_3388 (-134)	MACS_peak_17173 (+12), MACS_peak_17172 (+1993)	MACS_peak_22772 (-12), MACS_peak_22771 (+2070)	All_IRF_peak_2562 (-53)	All_BEG_All_IRF1_overlapping_peak_673 (-53)	49.5942	38.6926	63.696	297.8	370.202	451.193	49.5942	38.6926	63.696	297.8	370.202	451.193	72.4055	7.36396		0.978944	0.763756	1.2573	5.87829	7.30744	8.90614	5.1798	1.81322	7.6933	1.1909	5.6321	5.27399	5.99313	8.2182	8.53217	8.8176	1	-3.22107e-05	OAS3	OAS3	OAS3	1.92783
ILMN_1251065	1810014F10Rik	Fuom	Fuom	1810014F10Rik	ENSMUSG00000025466	0	0	#N/A		0	#N/A	62.8064	192.195	85.9609	820.626	1008.8	793.384	62.8064	192.195	85.9609	820.626	1008.8	793.384	345.267	7.69239		0.552611	1.69105	0.756339	7.22039	8.8761	6.9807	-1.11721	-0.00032544	6.67698	109.449	5.97284	7.58642	6.42561	9.68058	9.97843	9.63188	-1.03886	-3.22107e-05	FUOM	FUOM	FUOM	0.866346
ILMN_1243212	Sparc	Sparc	Sparc	Sparc	ENSMUSG00000018593	All_BEG_peak_615 (+4518)	Kurimoto_peak_6806 (-23659), Kurimoto_peak_6805 (+4458)	MACS_peak_3605 (-33691)	MACS_peak_4673 (-33725)	0	#N/A	160.388	67.5636	97.9123	1297.99	851.653	555.113	160.388	67.5636	97.9123	1297.99	851.653	555.113	16.3352	8.30029		1.47658	0.622011	0.90141	11.9497	7.84058	5.11054	1.73323	1.24746	10.0615	75.9718	7.32542	6.07817	6.61342	10.3421	9.73412	9.11664	1.68066	3.22107e-05	SPARC	SPARC	SPARC	0.980719
ILMN_1246194	Ifit3	Ifit3	Ifit3	Ifit3	ENSMUSG00000074896	All_BEG_peak_2119 (-167)	0	MACS_peak_11550 (-13314), MACS_peak_11551 (-6071), MACS_peak_11552 (-127), MACS_peak_11553 (+4914)	MACS_peak_15264 (-18129), MACS_peak_15265 (-13492), MACS_peak_15266 (-12306), MACS_peak_15267 (-9670), MACS_peak_15268 (-7698), MACS_peak_15269 (-6029), MACS_peak_15270 (-206), MACS_peak_15271 (+720), MACS_peak_15272 (+2789), MACS_peak_15273 (+4950), MACS_peak_15274 (+7287), MACS_peak_15275 (+8424)	All_IRF_peak_1676 (-165)	All_BEG_All_IRF1_overlapping_peak_197 (-167)	447.335	586.884	675.81	4788.2	5115.43	4492.43	447.335	586.884	675.81	4788.2	5115.43	4492.43	345.267	8.4186		0.784785	1.0296	1.18561	8.40021	8.97428	7.88131	3.25826	14.3459	19.2988	6.61638	8.80521	9.19693	9.40047	12.2253	12.3206	12.1333	5.7325	3.22107e-05	IFIT3	?	IFIT3	2.86691
ILMN_1223362	AI586120	Clca2	Clca2	Clca5	ENSMUSG00000036960	All_BEG_peak_2762 (-3217)	Kurimoto_peak_2167 (-3278)	MACS_peak_14825 (-6504), MACS_peak_14824 (-4795)	MACS_peak_19659 (-6344), MACS_peak_19658 (-4829), MACS_peak_19657 (-3109)	All_IRF_peak_2178 (-3170)	All_BEG_All_IRF1_overlapping_peak_540 (-3179)	46.9308	64.9205	41.6487	533.032	349.402	417.525	46.9308	64.9205	41.6487	533.032	349.402	417.525	75.5163	8.46879		0.917215	1.2688	0.813981	10.4176	6.8287	8.1601	-1.32628	-0.00032544	5.2909	17.994	5.55246	6.0206	5.3802	9.05808	8.44874	8.70572	1	-3.22107e-05	CLCA2	?	CLCA2	3.84053
ILMN_1215862	Cxcl9	Cxcl9	Cxcl9	Cxcl9	ENSMUSG00000029417	All_BEG_peak_3203 (-1220)	0	MACS_peak_16866 (-4531)	MACS_peak_22361 (-4558), MACS_peak_22360 (-3235)	0	#N/A	91.9086	58.6518	118.794	513.41	650.871	1131.22	91.9086	58.6518	118.794	513.41	650.871	1131.22	15.5658	8.52223		1.02366	0.653249	1.3231	5.71823	7.24924	12.5992	-2.2593	-0.00032544	31.005	6.46e-06	6.52213	5.8741	6.89232	9.00397	9.34623	10.1437	1.31358	3.22107e-05	CXCL9	CXCL9	CXCL9	4.25272
ILMN_2762944	2310061N23Rik	Ifi27l2a	Ifi27l2a	Ifi27l2a	ENSMUSG00000079017	0	0	#N/A		0	#N/A	254.546	127.954	264.573	1782.33	2057.96	1724.7	254.546	127.954	264.573	1782.33	2057.96	1724.7	345.267	8.60024		1.18014	0.593229	1.22663	8.26332	9.54125	7.99614	1.09263	0.00032544	6.36655	8.03158	7.99178	6.99948	8.04752	10.7995	11.007	10.7521	1.54398	0.82751	#N/A	?	#N/A	#N/A
ILMN_2614110	5830417I10Rik	5830417I10Rik	5830417I10Rik	5830417I10Rik	ENSMUSG00000078684	0	0	#N/A		0	#N/A	72.1903	-1.66745	33.7545	338.186	250.096	411.783	72.1903	10	33.7545	338.186	250.096	411.783	46.8967	8.62536		1.86788	0.258744	0.873377	8.75036	6.47109	10.6546	-1.30704	-1.67447	6.97011	51.4183	6.17373	3.32193	5.07701	8.40167	7.96634	8.68574	1.10849	3.22107e-05	#N/A	?	#N/A	#N/A
ILMN_2944666	Ifit3	Ifit3	Ifit3	Ifit3	ENSMUSG00000074896	All_BEG_peak_2119 (-167)	0	MACS_peak_11550 (-13314), MACS_peak_11551 (-6071), MACS_peak_11552 (-127), MACS_peak_11553 (+4914)	MACS_peak_15264 (-18129), MACS_peak_15265 (-13492), MACS_peak_15266 (-12306), MACS_peak_15267 (-9670), MACS_peak_15268 (-7698), MACS_peak_15269 (-6029), MACS_peak_15270 (-206), MACS_peak_15271 (+720), MACS_peak_15272 (+2789), MACS_peak_15273 (+4950), MACS_peak_15274 (+7287), MACS_peak_15275 (+8424)	All_IRF_peak_1676 (-165)	All_BEG_All_IRF1_overlapping_peak_197 (-167)	1292.3	1940.1	1593.78	12305.3	14774.6	15100.3	1292.3	1940.1	1593.78	12305.3	14774.6	15100.3	345.267	8.73986		0.803307	1.20598	0.99071	7.64909	9.18404	9.38646	2.83251	17.2001	13.385	10.5792	10.3357	10.9219	10.6382	13.587	13.8508	13.8823	2.2639	19.1026	IFIT3	?	IFIT3	2.86691
ILMN_2592767	Nadsyn1	Nadsyn1	Nadsyn1	Nadsyn1	ENSMUSG00000031090	0	0	#N/A		0	#N/A	-1.79067	12.8693	15.7136	131.731	133.905	73.6582	10	12.8693	15.7136	131.731	133.905	73.6582	13.1508	8.79388		0.777546	1.00065	1.22181	10.2427	10.4117	5.72726	1.24265	6.16148	11.1887	20.2613	3.32193	3.68586	3.97394	7.04145	7.06507	6.20277	1.19355	3.22107e-05	NADSYN1	NADSYN1	NADSYN1	1.0672
ILMN_1236364	LOC381821	#N/A	LOC381821	LOC381821	#N/A	0	0	#N/A		0	#N/A	26.1922	18.2583	23.5707	167.513	303.238	155.514	26.1922	18.2583	23.5707	167.513	303.238	155.514	14.7759	9.20691		1.15518	0.805261	1.03956	7.388	13.374	6.85876	2.14354	0.00032544	6.33792	8.39974	4.71106	4.19048	4.55892	7.38813	8.2443	7.2809	1.82087	3.22107e-05	#N/A	?	#N/A	#N/A
ILMN_2966034	Zfp365	Zfp365	Zfp365	Zfp365	ENSMUSG00000037855	0	0	MACS_peak_2428 (+13582)	MACS_peak_3123 (-21970), MACS_peak_3122 (+13564)	0	#N/A	-3.09249	-10.3454	4.75738	102.888	94.0933	82.0161	10	10	10	102.888	94.0933	82.0161	15.9694	9.29992		1	1	1	10.2888	9.40933	8.20161	1.48137	0.00032544	11.645	6.8928	3.32193	3.32193	3.32193	6.68493	6.55602	6.35783	-1.13113	-3.22107e-05	#N/A	ZNF365	ZNF365	0.94177
ILMN_2554698	6430402L23Rik	#N/A	6430402L23Rik	6430402L23Rik	#N/A	0	0	#N/A		0	#N/A	160.447	132.055	204.526	1596.2	1305.09	1816.61	160.447	132.055	204.526	1596.2	1305.09	1816.61	345.267	9.49219		0.968438	0.797069	1.23449	9.63446	7.87733	10.9648	1.20964	5.30925	11.8274	340.795	7.32596	7.045	7.67614	10.6404	10.3499	10.827	1.13683	3.22107e-05	#N/A	?	#N/A	#N/A
ILMN_2583318	Echs1	Echs1	Echs1	Echs1	ENSMUSG00000025465	0	0	MACS_peak_19950 (-39)	MACS_peak_26517 (+4276)	0	#N/A	-4.99538	-5.63522	9.70958	84.864	103.736	98.1589	10	10	10	84.864	103.736	98.1589	15.8058	9.55863		1	1	1	8.4864	10.3736	9.81589	1.08493	0.00032544	8.62078	13.8704	3.32193	3.32193	3.32193	6.40708	6.69677	6.61705	1.1835	3.22107e-05	ECHS1	ECHS1	ECHS1	1.07724
ILMN_1230458	Ifit3	Ifit3	Ifit3	Ifit3	ENSMUSG00000074896	All_BEG_peak_2119 (-167)	0	MACS_peak_11550 (-13314), MACS_peak_11551 (-6071), MACS_peak_11552 (-127), MACS_peak_11553 (+4914)	MACS_peak_15264 (-18129), MACS_peak_15265 (-13492), MACS_peak_15266 (-12306), MACS_peak_15267 (-9670), MACS_peak_15268 (-7698), MACS_peak_15269 (-6029), MACS_peak_15270 (-206), MACS_peak_15271 (+720), MACS_peak_15272 (+2789), MACS_peak_15273 (+4950), MACS_peak_15274 (+7287), MACS_peak_15275 (+8424)	All_IRF_peak_1676 (-165)	All_BEG_All_IRF1_overlapping_peak_197 (-167)	336.277	528.534	547.722	4455.19	4802.78	4636.14	336.277	528.534	547.722	4455.19	4802.78	4636.14	345.267	9.83631		0.7142	1.12252	1.16328	9.46213	10.2004	9.84644	3.11238	14.241	15.4038	6.61638	8.39351	9.04585	9.0973	12.1213	12.2297	12.1787	2.12023	3.22107e-05	IFIT3	?	IFIT3	2.86691
ILMN_1231814	Ccl5	Ccl5	Ccl5	Ccl5	ENSMUSG00000035042	0	0	MACS_peak_3971 (-41907), MACS_peak_3970 (-13784), MACS_peak_3969 (-10653), MACS_peak_3968 (-4083)	MACS_peak_5193 (-41885), MACS_peak_5192 (-19971), MACS_peak_5191 (-13893), MACS_peak_5190 (-10679), MACS_peak_5189 (-4179), MACS_peak_5188 (-2914), MACS_peak_5187 (-1884), MACS_peak_5186 (-148)	All_IRF_peak_554 (-10610)	#N/A	132.225	140.962	171.109	1207.88	1685.49	1684.9	132.225	140.962	171.109	1207.88	1685.49	1684.9	345.267	10.3046		0.892816	0.951812	1.15537	8.1559	11.3809	11.3769	-1.39242	-0.00032544	9.26009	30.517	7.04685	7.13916	7.41877	10.2383	10.719	10.7185	1.02636	3.22107e-05	CCL5	CCL5	CCL5	1.22928
ILMN_2454204	Tnfrsf22	Tnfrsf22	Tnfrsf22	Tnfrsf22	ENSMUSG00000010751	0	Kurimoto_peak_4864 (+5827), Kurimoto_peak_4863 (+12562)	#N/A		0	#N/A	1120.94	971.353	826.118	10700.1	9693.77	9955.7	1120.94	971.353	826.118	10700.1	9693.77	9955.7	345.267	10.3993		1.15228	0.998507	0.849212	10.9992	9.96476	10.234	1.10746	0.00032544	5.11658	28.237	10.1305	9.92385	9.6902	13.3853	13.2428	13.2813	1.02358	3.22107e-05	#N/A	?	#N/A	#N/A
ILMN_2892413	Tnfrsf22	Tnfrsf22	Tnfrsf22	Tnfrsf22	ENSMUSG00000010751	0	Kurimoto_peak_4864 (+5827), Kurimoto_peak_4863 (+12562)	#N/A		0	#N/A	179.306	223.354	134.218	2050.46	1886.38	1670.37	179.306	223.354	134.218	2050.46	1886.38	1670.37	345.267	10.4441		1.00194	1.24807	0.749993	11.4577	10.5408	9.33377	1.05246	0.00032544	5.49647	340.795	7.48628	7.80319	7.06844	11.0017	10.8814	10.706	-1.05903	-3.22107e-05	#N/A	?	#N/A	#N/A
ILMN_2982019	Klra33	#N/A	Klra33	Klra33	#N/A	0	0	#N/A		0	#N/A	125.952	274.575	216.743	2178.37	1852.84	2934.29	125.952	274.575	216.743	2178.37	1852.84	2934.29	76.6533	11.2844		0.612139	1.33447	1.05339	10.5871	9.00502	14.261	1	-0.00032544	7.56829	15.4929	6.97673	8.10106	7.75984	11.089	10.8555	11.5188	1	-3.22107e-05	#N/A	?	#N/A	#N/A
ILMN_3142803	Cxcl10	Cxcl10	Cxcl10	Cxcl10	ENSMUSG00000034855	0	0	MACS_peak_16871 (-26029), MACS_peak_16870 (-21720), MACS_peak_16869 (-19668), MACS_peak_16868 (-4868), MACS_peak_16867 (-120)	MACS_peak_22373 (-26647), MACS_peak_22372 (-25993), MACS_peak_22371 (-21661), MACS_peak_22370 (-20370), MACS_peak_22369 (-19467), MACS_peak_22368 (-14439), MACS_peak_22367 (-9528), MACS_peak_22366 (-4648), MACS_peak_22365 (-3507), MACS_peak_22364 (-775), MACS_peak_22363 (+887), MACS_peak_22362 (+3028)	All_IRF_peak_2516 (-4686)	#N/A	141.577	233.014	217.433	1900.24	1916.61	2901.87	141.577	233.014	217.433	1900.24	1916.61	2901.87	66.1818	11.3487		0.717422	1.18077	1.10181	9.62923	9.71216	14.7048	1.27195	0.00032544	10.4824	36.1474	7.14544	7.86427	7.76443	10.892	10.9043	11.5028	-1.33621	-3.22107e-05	CXCL10	CXCL10	CXCL10	2.30097
ILMN_1251366	Klra18	#N/A	Klra18	Klra18	#N/A	0	0	#N/A		0	#N/A	3.51938	-5.20265	9.58963	164	89.2502	110.399	10	10	10	164	89.2502	110.399	16.7388	12.1216		1	1	1	16.4001	8.92502	11.0399	1	0.00032544	26.1359	17.4133	3.32193	3.32193	3.32193	7.35756	6.47978	6.78658	1	-3.22107e-05	#N/A	?	#N/A	#N/A
ILMN_2543507	1190007I07Rik	1190007I07Rik	1190007I07Rik	1190007I07Rik	ENSMUSG00000063320	0	Kurimoto_peak_6368 (+32633)	#N/A		0	#N/A	36.8551	26.752	23.4714	359.428	339.27	358.442	36.8551	26.752	23.4714	359.428	339.27	358.442	345.267	12.1401		1.26972	0.921652	0.808629	12.3829	11.6884	12.3489	1.2013	3.72937	16.1308	340.795	5.20379	4.74158	4.55283	8.48956	8.40629	8.4856	1.07526	3.22107e-05	#N/A	C12orf73	C12orf73	0.932055
ILMN_2486906	Wisp2	Wisp2	Wisp2	Wisp2	ENSMUSG00000027656	0	0	MACS_peak_13486 (-59281)	MACS_peak_17819 (-59255), MACS_peak_17820 (-54426)	0	#N/A	708.699	285.286	359.449	4935.03	7260.6	4609.97	708.699	285.286	359.449	4935.03	7260.6	4609.97	65.2785	12.417		1.57089	0.632361	0.796748	10.9389	16.0937	10.2184	1.57441	0.00032544	28.6631	22.6361	9.46903	8.15627	8.48964	12.2688	12.8259	12.1705	1.24264	3.22107e-05	WISP2	WISP2	WISP2	0.791471
ILMN_1231096	2310036D22Rik	Tmem106b	Tmem106b	Tmem106b	ENSMUSG00000029571	0	Kurimoto_peak_3633 (-83873)	#N/A		0	#N/A	63.6315	61.5835	112.957	997.216	1152.25	857.656	63.6315	61.5835	112.957	997.216	1152.25	857.656	345.267	12.6258		0.801497	0.7757	1.4228	12.5608	14.5136	10.803	1.11105	0.00032544	14.5061	121.438	5.99167	5.94447	6.81964	9.96176	10.1702	9.74425	1.18564	3.22107e-05	TMEM106B	TMEM106B	TMEM106B	0.96672
ILMN_2440814	Sp100	Sp100	Sp100	Sp100	ENSMUSG00000026222	All_BEG_peak_132 (-122)	Kurimoto_peak_342 (+48)	MACS_peak_570 (+66), MACS_peak_571 (+8641), MACS_peak_572 (+14231)	MACS_peak_742 (+24), MACS_peak_743 (+7129), MACS_peak_744 (+8652), MACS_peak_745 (+14190)	0	#N/A	22.1943	16.6465	28.5778	288.885	394.599	180.792	22.1943	16.6465	28.5778	288.885	394.599	180.792	22.2173	12.8196		0.987605	0.740737	1.27166	12.8549	17.5589	8.04493	1	0.00032544	8.06079	6.46e-06	4.47212	4.05714	4.83682	8.17435	8.62424	7.49819	1	-3.22107e-05	SP100	?	SP100	1.22033
ILMN_2846812	Sp100	Sp100	Sp100	Sp100	ENSMUSG00000026222	All_BEG_peak_132 (-122)	Kurimoto_peak_342 (+48)	MACS_peak_570 (+66), MACS_peak_571 (+8641), MACS_peak_572 (+14231)	MACS_peak_742 (+24), MACS_peak_743 (+7129), MACS_peak_744 (+8652), MACS_peak_745 (+14190)	0	#N/A	49.4857	48.5881	20.678	468.142	696.986	398.691	49.4857	48.5881	20.678	468.142	696.986	398.691	43.5115	13.1688		1.25015	1.22747	0.522385	11.8266	17.6078	10.072	1	-0.00032544	20.4882	3.03297	5.62894	5.60253	4.37003	8.8708	9.44499	8.63913	1	-3.22107e-05	SP100	?	SP100	1.22033
ILMN_1232183	Mgmt	#N/A	Mgmt	Mgmt	#N/A	0	0	#N/A		0	#N/A	126.723	83.9899	96.599	1662.95	1403.98	1015.38	126.723	83.9899	96.599	1662.95	1403.98	1015.38	79.2753	13.2839		1.23708	0.819914	0.943005	16.2338	13.7058	9.91224	1.04994	0.00032544	22.2851	340.795	6.98554	6.39214	6.59394	10.6995	10.4553	9.98781	-1.02379	-3.22107e-05	MGMT	MGMT	MGMT	1.05804
ILMN_1247919	6330404A07Rik	Tceanc2	Tceanc2	2210012G02Rik	ENSMUSG00000028619	0	0	#N/A		0	#N/A	-1.31242	-4.06714	-6.29662	134.93	162.885	132.768	10	10	10	134.93	162.885	132.768	44.3807	14.3528		1	1	1	13.493	16.2885	13.2768	1.16663	0.00032544	8.08799	13.8788	3.32193	3.32193	3.32193	7.07607	7.34771	7.05277	-1.03018	-3.22107e-05	TCEANC2	TCEANC2	TCEANC2	0.899522
ILMN_1230858	9430065F12Rik	Gm28049	Gm28049	Gm28049	ENSMUSG00000093954	0	0	#N/A		0	#N/A	-6.17108	-7.33297	13.5065	209.657	171.174	175.965	10	10	13.5065	209.657	171.174	175.965	66.796	16.6176		0.895349	0.895349	1.2093	18.7716	15.326	15.755	1	-0.00032544	21.251	76.9264	3.32193	3.32193	3.75558	7.71189	7.41932	7.45915	1	-3.22107e-05	#N/A	?	#N/A	#N/A
ILMN_2540464	LOC381904	#N/A	LOC381904	LOC381904	#N/A	0	0	#N/A		0	#N/A	51.505	51.8466	58.6296	455.606	1246.4	1104.67	51.505	51.8466	58.6296	455.606	1246.4	1104.67	16.0442	17.3272		0.953907	0.960234	1.08586	8.43814	23.0843	20.4592	-2.12155	-1.76962	14.2077	10.5792	5.68664	5.69618	5.87356	8.83164	10.2836	10.1094	-2.34311	-2.4115	#N/A	?	#N/A	#N/A
ILMN_1226642	2210012G02Rik	Tceanc2	Tceanc2	2210012G02Rik	ENSMUSG00000028619	0	0	#N/A		0	#N/A	16.7533	3.76299	22.5006	309.159	305.364	294.016	16.7533	10	22.5006	309.159	305.364	294.016	125.227	18.446		1.02043	0.609089	1.37048	18.8305	18.5994	17.9082	1.00625	0.00032544	29.8965	340.795	4.06637	3.32193	4.49189	8.27221	8.25438	8.19975	-1.04257	-3.22107e-05	TCEANC2	TCEANC2	TCEANC2	0.899522
ILMN_1236009	Camk2b	Camk2b	Camk2b	Camk2b	ENSMUSG00000057897	All_BEG_peak_562 (+53965)	0	#N/A	MACS_peak_4117 (+64910)	0	#N/A	5.52849	-2.12443	4.52779	124.361	258.477	234.451	10	10	10	124.361	258.477	234.451	26.5079	20.5763		1	1	1	12.4361	25.8477	23.4451	-1.19596	-0.00032544	18.9008	18.5073	3.32193	3.32193	3.32193	6.95839	8.01389	7.87314	1.01501	3.22107e-05	CAMK2B	CAMK2B	CAMK2B	0.658755
ILMN_3005175	Klra16	#N/A	Klra16	Klra16	#N/A	0	0	#N/A		0	#N/A	-8.801	-1.47585	4.43444	265.201	213.803	189.315	10	10	10	265.201	213.803	189.315	87.5199	22.2773		1	1	1	26.5201	21.3803	18.9315	1.55509	0.00032544	49.9014	36.251	3.32193	3.32193	3.32193	8.05094	7.74014	7.56465	-2.80312	-3.22107e-05	#N/A	?	#N/A	#N/A
ILMN_2751248	2210012G02Rik	Tceanc2	Tceanc2	2210012G02Rik	ENSMUSG00000028619	0	0	#N/A		0	#N/A	37.0939	2.75108	34.1258	688.73	802.341	853.276	37.0939	10	34.1258	688.73	802.341	853.276	345.267	28.8642		1.37013	0.369368	1.2605	25.4395	29.6359	31.5173	1.00918	0.00032544	62.9698	340.795	5.21311	3.32193	5.09279	9.42779	9.64807	9.73687	1.06427	3.22107e-05	TCEANC2	TCEANC2	TCEANC2	0.899522
ILMN_2441482	8430429K09Rik	8430429K09Rik	8430429K09Rik	8430429K09Rik	ENSMUSG00000034587	0	0	#N/A		0	#N/A	5.9659	-4.33931	-1.36978	346.028	314.54	243.121	10	10	10	346.028	314.54	243.121	114.805	30.123		1	1	1	34.6028	31.454	24.3121	-1.00048	-0.00032544	25.7165	340.795	3.32193	3.32193	3.32193	8.43475	8.2971	7.92553	-1.08395	-3.22107e-05	#N/A	?	#N/A	#N/A
ILMN_3047389	Gbp2	Gbp2	Gbp2	Gbp2	ENSMUSG00000028270	All_BEG_peak_2755 (-437)	Kurimoto_peak_2155 (-393), Kurimoto_peak_2156 (+29693)	MACS_peak_14787 (-191)	MACS_peak_19607 (-1856), MACS_peak_19608 (-335), MACS_peak_19609 (+810)	All_IRF_peak_2175 (-227)	All_BEG_All_IRF1_overlapping_peak_106 (-407)	47.6339	112.532	63.2151	1975.16	2553.75	2268.48	47.6339	112.532	63.2151	1975.16	2553.75	2268.48	345.267	30.4295		0.639721	1.5113	0.848975	26.5262	34.2967	30.4655	1	-0.00032544	58.2884	16.9183	5.57392	6.8142	5.9822	10.9478	11.3184	11.1475	1	-3.22107e-05	GBP2	GBP2	GBP2	0.907121
ILMN_2657905	Hemt1	Hemt1	Hemt1	Hemt1	ENSMUSG00000068600	0	0	#N/A		0	#N/A	-7.80135	-11.3374	9.33674	552.434	342.735	188.016	10	10	10	552.434	342.735	188.016	13.0449	36.1062		1	1	1	55.2434	34.2735	18.8016	1	-0.00032544	23.2822	59.9152	3.32193	3.32193	3.32193	9.10966	8.42095	7.55471	1	-3.22107e-05	#N/A	GML	GML	0.966824
ILMN_2554110	6030402G12Rik	Gm28049	Gm28049	Gm16867	ENSMUSG00000093954	0	0	#N/A		0	#N/A	-30.5841	-21.7658	-11.5795	407.426	421.739	343.084	10	10	10	407.426	421.739	343.084	345.267	39.075		1	1	1	40.7426	42.1739	34.3084	-1.86152	-0.00032544	39.3926	340.795	3.32193	3.32193	3.32193	8.67039	8.72021	8.42242	-3.00835	-3.22107e-05	#N/A	?	#N/A	#N/A
ILMN_2652857	Ifi47	Ifi47	Ifi47	Ifi47	ENSMUSG00000078920	0	0	MACS_peak_3498 (-44), MACS_peak_3499 (+5235), MACS_peak_3500 (+10482)	MACS_peak_4539 (-695), MACS_peak_4540 (+1), MACS_peak_4541 (+5235), MACS_peak_4542 (+6655), MACS_peak_4543 (+8356), MACS_peak_4544 (+10306), MACS_peak_4545 (+11688)	All_IRF_peak_484 (+4958), All_IRF_peak_485 (+10389)	#N/A	29.9927	40.578	33.3313	1756.07	1516.41	1691.63	29.9927	40.578	33.3313	1756.07	1516.41	1691.63	345.267	47.7769		0.865989	1.17162	0.962386	50.7036	43.784	48.8432	-1.18303	-0.00032544	92.9484	19.808	4.90654	5.34263	5.0588	10.7781	10.5664	10.7242	2.50307	3.22107e-05	#N/A	?	#N/A	#N/A

## Sheet: D4 MEC 1.5 fold
Supplementary Table S1. Summary of mis-regulated genes identified by transcriptional profiling of Blimp-1 cKO Day 4 MECs in comparison with the nearest positions of Blimp-1 and Stat1 ChIP-Seq peaks. Related to Figures 1, 2 and 4.
									Nearest ChIP-Seq peak relative to TSS (bp)
			Wild type			Mutant			Blimp1		Stat1
Gene symbol (mm10)	Fold	Diff score	1	2	3	1	2	3	Small intestine (GSE66069)	PGCLC (GSE60204)	BMM (GSE33913)	BMM + IFNb (GSE33913)
Ifi47	47.7769	345.267	0.865989	1.17162	0.962386	50.7036	43.784	48.8432			-44	1
Gm28049	39.075	345.267	1	1	1	40.7426	42.1739	34.3084
Hemt1	36.1062	13.0449	1	1	1	55.2434	34.2735	18.8016
Gbp2	30.4295	345.267	0.639721	1.5113	0.848975	26.5262	34.2967	30.4655	-437	-393	-191	-335
8430429K09Rik	30.123	114.805	1	1	1	34.6028	31.454	24.3121
Tceanc2	28.8642	345.267	1.37013	0.369368	1.2605	25.4395	29.6359	31.5173
Klra16	22.2773	87.5199	1	1	1	26.5201	21.3803	18.9315
Camk2b	20.5763	26.5079	1	1	1	12.4361	25.8477	23.4451	53965			64910
LOC381904	17.3272	16.0442	0.953907	0.960234	1.08586	8.43814	23.0843	20.4592
Mgmt	13.2839	79.2753	1.23708	0.819914	0.943005	16.2338	13.7058	9.91224
Sp100	13.1688	43.5115	1.25015	1.22747	0.522385	11.8266	17.6078	10.072	-122	48	66	24
Tmem106b	12.6258	345.267	0.801497	0.7757	1.4228	12.5608	14.5136	10.803		-83873
Wisp2	12.417	65.2785	1.57089	0.632361	0.796748	10.9389	16.0937	10.2184			-59281	-54426
1190007I07Rik	12.1401	345.267	1.26972	0.921652	0.808629	12.3829	11.6884	12.3489		32633
Klra18	12.1216	16.7388	1	1	1	16.4001	8.92502	11.0399
Cxcl10	11.3487	66.1818	0.717422	1.18077	1.10181	9.62923	9.71216	14.7048			-120	-775
Klra33	11.2844	76.6533	0.612139	1.33447	1.05339	10.5871	9.00502	14.261
Tnfrsf22	10.4441	345.267	1.00194	1.24807	0.749993	11.4577	10.5408	9.33377		5827
Ccl5	10.3046	345.267	0.892816	0.951812	1.15537	8.1559	11.3809	11.3769			-4083	-148
Ifit3	9.83631	345.267	0.7142	1.12252	1.16328	9.46213	10.2004	9.84644	-167		-127	-206
Echs1	9.55863	15.8058	1	1	1	8.4864	10.3736	9.81589			-39	4276
6430402L23Rik	9.49219	345.267	0.968438	0.797069	1.23449	9.63446	7.87733	10.9648
Zfp365	9.29992	15.9694	1	1	1	10.2888	9.40933	8.20161			13582	13564
LOC381821	9.20691	14.7759	1.15518	0.805261	1.03956	7.388	13.374	6.85876
Nadsyn1	8.79388	13.1508	0.777546	1.00065	1.22181	10.2427	10.4117	5.72726
5830417I10Rik	8.62536	46.8967	1.86788	0.258744	0.873377	8.75036	6.47109	10.6546
Ifi27l2a	8.60024	345.267	1.18014	0.593229	1.22663	8.26332	9.54125	7.99614
Cxcl9	8.52223	15.5658	1.02366	0.653249	1.3231	5.71823	7.24924	12.5992	-1220		-4531	-3235
Clca2	8.46879	75.5163	0.917215	1.2688	0.813981	10.4176	6.8287	8.1601	-3217	-3278	-4795	-3109
Sparc	8.30029	16.3352	1.47658	0.622011	0.90141	11.9497	7.84058	5.11054	4518	4458	-33691	-33725
Fuom	7.69239	345.267	0.552611	1.69105	0.756339	7.22039	8.8761	6.9807
Oas3	7.36396	72.4055	0.978944	0.763756	1.2573	5.87829	7.30744	8.90614	-51	-134	12	-12
Bbs4	6.85504	345.267	0.845626	0.898439	1.25593	6.81611	7.01097	6.73804		36827		-72211
Ifi44	6.74865	45.6964	0.593925	0.910787	1.49529	6.29911	7.91351	6.03333			-29	106
Abhd1	6.69231	345.267	1.17256	0.997322	0.830116	6.52407	6.06641	7.48645
Oas2	6.59753	345.267	1.14688	0.992741	0.860381	5.69241	7.59647	6.50371		11181	101	89
Pnpla1	6.23557	17.2341	1.07371	0.504187	1.4221	7.39083	4.0753	7.24059	-41346			36350
Spon2	6.17551	21.9666	1.41996	0.873414	0.706624	8.7231	5.05392	4.7495			-36192	-36144
Gpr39	5.86647	14.8332	1.21895	0.632329	1.14872	7.57423	5.98465	4.04054	17565		-99877	-99955
Gal3st1	5.60649	96.9276	0.724314	1.26711	1.00857	4.93269	6.63318	5.2536
Myrip	5.50258	33.8244	0.818292	0.749053	1.43265	3.83291	6.14725	6.52758
Ifi205	5.35413	51.7115	1.22743	0.990645	0.781923	6.85037	4.53471	4.67733			-216	-44
Ptpn9	5.23814	18.0106	0.739491	1.72077	0.539741	4.76149	4.53357	6.41936		-33161		32894
Rsad2	5.23327	345.267	0.785893	1.10408	1.11003	5.25053	5.1747	5.27458	-103		-25	1178
Zbp1	5.20313	125.227	1.26304	0.99162	0.745342	4.95273	5.52538	5.13126		-212	105	50
Ccdc117	5.12929	345.267	0.846256	1.2095	0.944243	5.27897	5.81911	4.2898	11607		-3667	-3706
Gm12250	5.08932	345.267	0.808175	1.1547	1.03712	5.44636	4.97191	4.84968
Gm14446	5.03943	28.5107	0.315387	1.26929	1.41533	5.26633	3.5167	6.33527			-127	-93
Irf7	5.01729	120.038	1.19572	0.87543	0.928849	4.05381	5.68251	5.31556			145	731
Usp18	4.96751	345.267	1.03603	1.00447	0.959496	4.45717	5.59393	4.85142	-52	-416	-120	-193
Gm15753	4.92536	345.267	1.01551	0.923341	1.06115	5.79819	4.40486	4.57303
Knsl5	4.64987	78.2399	1.18299	0.864548	0.952465	5.64586	4.53177	3.77199
A130019H11Rik	4.60647	51.868	0.742906	1.34407	0.913027	3.60392	5.25898	4.9565
Cfb	4.50497	81.7859	0.400133	1.35349	1.24637	4.41399	4.84708	4.25383				73
Phf11d	4.50146	345.267	0.899012	1.0227	1.07828	4.02784	4.54041	4.93613
Tns3	4.36572	87.0759	1.28345	0.869222	0.847329	4.19637	5.22368	3.67711	35635	-2451	4521	3424
Mndal	4.35722	113.712	1.40361	0.751171	0.845224	5.03647	4.30384	3.73135			-87	-137
Apol9b	4.32574	345.267	0.950203	1.14033	0.909472	4.37303	4.86623	3.73796
H2-Q7	4.27889	345.267	1.07502	0.835559	1.08942	4.08908	4.46051	4.28707				-152
Ube2l6	4.27889	345.267	0.988909	1.06384	0.947246	4.05896	4.17885	4.59885	1684		542	203
Il1a	4.26392	26.4616	0.401491	1.49913	1.09938	4.63112	3.29043	4.87021			777	815
Tnc	4.24965	13.0449	1.86482	0.856203	0.278973	2.99005	4.89779	4.86111		-26732	-63334	-63363
Ddx60	4.2439	48.4327	0.891935	1.00376	1.10431	4.28357	4.05122	4.39691			-107	389
Ifit2	4.17069	345.267	0.857012	0.992285	1.1507	4.50678	3.77438	4.23092	-18048		129	190
Oasl1	4.13939	100.721	0.869111	1.33022	0.800668	3.39309	4.3536	4.67147			-41	11
Mid1	4.0666	101.459	1.48183	0.879614	0.638554	3.53038	4.46288	4.20655
Oasl2	4.05759	119.126	0.995057	1.15014	0.854802	3.50577	3.89994	4.76705	556	541	458	555
Zfp511	4.04972	345.267	0.831694	0.990978	1.17733	4.36117	3.98426	3.80374
Sct	3.98514	13.2154	1.25738	0.91676	0.825864	5.22477	4.34377	2.38688				-1685
Meox1	3.97725	21.0264	1.37244	1.32208	0.305488	4.56192	4.49404	2.87578		-15970	24172	24153
Gm266	3.94471	73.3978	1.41059	0.622328	0.967078	4.51923	3.58215	3.73274			27912	27922
Nme7	3.89384	16.548	0.765179	1.46676	0.76806	5.26929	3.5295	2.88271	98591
Cxcl1	3.87767	109.77	1.12117	1.13048	0.74835	4.04225	3.19899	4.39176	-22936	-8884	6344	6329
Apobec1	3.8108	16.7162	1.09019	1.1081	0.801707	4.89449	4.1966	2.3413		8696	-2343	-267
Apol9a	3.80836	345.267	1.00531	0.96742	1.02727	3.7327	3.8521	3.84027
Rtel1	3.75761	76.3376	1.06471	0.84153	1.09376	3.65381	4.23325	3.38577		2556		-23
Pml	3.68669	345.267	1.03303	1.02802	0.938953	3.96878	3.78118	3.31012			118	122
Rgs16	3.6784	16.3378	1.53123	0.860383	0.608389	4.61747	4.06999	2.34774		664	-30774	-30783
Scamp5	3.674	73.9604	0.797377	1.01355	1.18907	4.12628	3.90026	2.99547				1737
Gm4951	3.65557	345.267	0.898496	0.987945	1.11356	3.63865	3.27128	4.05679			-137	-369
Serping1	3.61838	70.2619	1.51895	0.739977	0.741074	4.15464	3.0457	3.65481
Adgra1	3.58193	22.6155	0.933102	1.17214	0.894754	4.43278	3.71658	2.59642
Kif3a	3.56565	119.126	0.787956	1.11688	1.09516	3.69473	3.19779	3.80442			-4043	-4071
Cmpk2	3.50895	345.267	0.989934	0.948648	1.06142	3.37902	3.34164	3.8062	71	-37	95	1622
Dusp18	3.50099	21.0264	1.74731	0.540071	0.712617	3.70018	3.52781	3.27496		9959
Gbp3	3.4369	345.267	1.13798	0.970893	0.891125	3.0705	3.6519	3.58829			81	272
Myh11	3.38853	21.315	1.85166	0.643503	0.504841	3.83442	3.67504	2.65614		29571		-20160
Lif	3.36417	26.0393	0.830713	1.53906	0.630225	2.57373	3.30113	4.21765	8728	9186	3094	3019
Dhx58	3.36129	55.0039	1.19842	0.952852	0.84873	2.75136	3.21568	4.11682			-33	853
Irgm1	3.31292	23.2793	0.737984	1.07757	1.18445	4.2733	2.66834	2.99711			-23	-441
Vrk1	3.30079	38.2839	1.04599	1.03795	0.916052	4.03928	3.13838	2.72471		72872	-64	-87
Pes1	3.28638	345.267	0.915635	1.07561	1.00875	3.69672	2.90127	3.26115		-17635
Nlrc5	3.2655	53.6084	1.00664	1.01636	0.977005	2.61241	3.26007	3.92401	-38389	-38529	-14006	12710
Isg15	3.26136	345.267	1.1297	0.90324	0.967061	3.32397	3.02517	3.43493			-40	-48
Bmp7	3.2282	14.1811	1.27831	0.830877	0.890812	4.20761	2.38214	3.09484	17465
Oas1g	3.19798	345.267	1.01712	1.02018	0.9627	3.00648	3.27557	3.31189			-53	-136
Epsti1	3.17568	47.1141	0.787391	1.34843	0.864183	2.50716	3.30861	3.71125		93	84	176
4930427A07Rik	3.13731	50.7547	0.849325	1.24742	0.903252	3.57968	3.38947	2.44278	-1064	-1005
H2-Q6	3.12397	345.267	1.13689	0.818039	1.04507	3.21239	2.73297	3.42655
4930599N23Rik	3.1204	81.7859	1.06453	1.00313	0.932346	2.87527	3.32305	3.16287
H2-Q5	3.07233	95.8478	1.35039	0.774365	0.87524	2.83155	3.23662	3.14882
Trim30a	3.06658	29.1386	0.915031	1.01581	1.06916	3.47555	3.55438	2.16981			-137	-107
Cdkn1a	3.05789	127.97	1.16785	1.01402	0.818134	3.01132	3.32224	2.84011	-36956		4428	4434
Igtp	3.05099	345.267	0.921361	1.12967	0.948967	2.7693	2.90429	3.47937	-50	-172	-100	-137
Actg2	3.03676	30.4722	1.30647	0.89956	0.793968	3.7947	2.98642	2.32914
scl0015365.1_6	2.9996	33.6837	1.47589	0.693677	0.830437	3.5423	2.66514	2.79138
Gm4070	2.94834	27.3648	1.11803	0.94003	0.941937	3.40752	3.36799	2.06952			-83	-81
Tor3a	2.89405	119.126	0.960392	0.954736	1.08487	2.90638	2.7905	2.98526	605	579	-303	-237
Apcdd1	2.88355	20.6544	1.11456	0.752508	1.13294	3.21013	2.77102	2.66951
Oas1a	2.86907	41.3747	1.00601	1.14234	0.851658	3.1625	3.00944	2.43526			-88	-109
2210015D19Rik	2.86226	71.9171	0.943428	0.98149	1.07508	3.27118	2.39058	2.92502
Anxa6	2.83195	20.6263	1.38413	0.581698	1.03417	2.34424	3.29089	2.86073			10414	10407
Fam198b	2.83167	16.3444	1.34159	0.908011	0.750401	3.48263	3.06982	1.94256			-12819	-12806
Ecm1	2.81653	120.038	0.920128	1.19577	0.884098	2.71577	2.6314	3.10243			31908	-1120
Ugt1a6b	2.79293	43.3576	1.10164	0.998407	0.899949	3.17792	2.71807	2.48278
Mcc	2.79128	24.2422	0.922662	1.09397	0.983373	2.38594	2.35922	3.62869	29857	29641		41722
Lgals9	2.77574	345.267	0.982034	0.98514	1.03283	2.97152	2.67569	2.68002	-108		5	64
Has2	2.76422	127.97	1.06289	0.959942	0.977169	3.13915	2.42936	2.72415		-48413
Cd274	2.75968	54.0676	1.24045	0.763535	0.996014	2.8798	2.2899	3.10935	4522	-458	-227	-447
Jam2	2.71512	14.3985	1.43431	0.605662	0.960028	3.20925	2.28548	2.65062		-4097	16709	16628
A230050P20Rik	2.69222	73.1821	1.13737	0.966527	0.896102	2.34422	2.68992	3.04251
Tap1	2.68187	91.0808	1.14553	1.12856	0.725911	2.30662	2.8545	2.88449	-557	-567	-118	-133
Pcsk9	2.66851	19.8273	1.41844	0.717748	0.86381	3.05058	2.07629	2.87868
Plod2	2.66385	23.6175	1.3682	0.998452	0.633353	3.33461	2.43737	2.21958		7041	-37210	-37155
Wnt7a	2.64501	38.1832	1.12283	1.21208	0.665095	2.97816	2.6589	2.29797	-29765	1920		-29499
Fbxo2	2.64187	21.0264	1.07985	0.959526	0.960628	3.42376	2.14597	2.3559				98676
Stat2	2.64151	125.227	1.10793	1.03037	0.861697	2.42846	2.74857	2.74751			-210	-103
Slc15a3	2.62807	18.9075	1.20211	0.786451	1.01143	2.85292	3.05807	1.97321	13165	-222	-445	-348
Lgals3bp	2.60698	123.594	1.16622	0.964298	0.86948	2.34305	2.53053	2.94737	-8439	-8450	129	99
Tmem254b	2.60578	345.267	1.07178	0.930226	0.997997	2.63982	2.4077	2.76981
Psmb8	2.57917	127.97	1.02715	0.925962	1.04688	2.68696	2.29476	2.75578	610		-87	702
Artn	2.57769	14.713	0.994581	1.04301	0.962412	3.32566	2.43312	1.9743		-67994
Ugt1a10	2.56816	30.0586	1.10712	1.14587	0.747007	2.75517	2.90182	2.0475
Samd9l	2.56803	345.267	1.12719	0.934435	0.938372	2.71923	2.61723	2.36765		60160	70	27
P2ry6	2.56781	13.4995	1.21218	1.03996	0.74786	3.12612	2.84665	1.73067			12	6
Xaf1	2.56766	345.267	0.972231	0.923219	1.10455	2.51144	2.45306	2.73847	-43	-14392	-34	-66
Klra4	2.56549	104.529	0.783491	1.06661	1.1499	2.35686	2.45851	2.88111			-25315	-25345
Mx2	2.56444	127.97	0.94492	1.00801	1.04707	2.28199	2.73955	2.6718		-794	-70	-704
Hoxb2	2.55842	28.9206	1.28286	0.885835	0.831308	2.77807	1.95612	2.94108		3308
Parp12	2.51679	125.227	0.982062	1.05238	0.965554	2.68542	2.40047	2.46447			121	128
Upp1	2.50255	74.3997	0.975019	0.99507	1.02991	2.73378	2.37764	2.39623			8438	-119
H2afv	2.49334	345.267	0.898311	0.984289	1.1174	2.71214	2.4044	2.36348			-11874	-11817
Plat	2.47775	16.8637	0.96169	1.07475	0.963561	3.27221	2.14202	2.01903				-40393
St8sia2	2.45577	16.8637	1.51404	0.866587	0.619378	2.49048	2.27352	2.60333
Trex1	2.43636	14.8479	0.867724	0.997943	1.13433	1.98447	2.09606	3.22855	4850		265	379
Pk3	2.42164	17.4677	1.10848	1.10231	0.789213	2.33792	3.05134	1.87567
Shisa5	2.39453	102.14	1.15092	0.977469	0.87161	2.47934	2.21331	2.49093	537	209	-15206	-15198
Oas1b	2.38751	45.9078	1.14077	0.802885	1.05634	2.36529	2.66314	2.1341
Olfm2	2.37954	13.2689	1.08171	1.2875	0.630788	2.89956	1.79702	2.44204			37570	-9195
Rnf213	2.37216	127.97	1.00297	1.00981	0.987213	2.27849	2.26574	2.57224		-10844	-104	155
Rbpms2	2.37188	45.8272	1.14919	1.07309	0.777715	2.50474	2.16204	2.44886		-36650
Afg3l2	2.36877	71.2529	0.990134	1.13848	0.871382	2.25979	2.2696	2.57692			-1012	-988
Ankrd1	2.36137	21.2651	0.693904	1.28786	1.01823	2.84836	2.37049	1.86525
Crlf1	2.35709	31.47	1.43931	0.833236	0.727458	2.75403	2.15696	2.16026
Whrn	2.34425	14.4897	1.52725	0.72267	0.750082	2.21462	2.18066	2.63747		-405	86475	20552
Il24	2.34047	48.671	0.670649	1.22549	1.10386	2.49995	2.03923	2.48222		-15191
Epdr1	2.32836	46.1956	1.22694	0.908588	0.864475	2.37063	2.21809	2.39636
Trafd1	2.31421	16.7686	1.19666	1.16732	0.636015	1.90068	2.13193	2.91003	15524	78672	1560	89
Thg1l	2.3125	62.7709	1.13733	0.966646	0.896023	2.40407	2.4759	2.05753			-11590	-11618
Aqp9	2.27981	50.6844	0.760451	1.25586	0.983689	2.14432	2.40602	2.28908		3120	803	611
Ubd	2.27448	16.8785	0.768403	0.983311	1.24829	2.53876	2.63456	1.65011			-8225	-8215
P4ha2	2.25936	23.1477	1.01172	1.0701	0.918184	2.79971	2.21985	1.75851		39273	-9141	-9156
Mpi	2.25882	87.2667	1.03644	0.955793	1.00777	2.60094	2.07561	2.0999			-4677	-4682
Sp140	2.2499	60.0354	1.03291	1.08859	0.878504	2.30512	2.30091	2.14368	349		-1902	290
Gbp7	2.24663	61.124	0.842201	1.15732	1.00048	2.20068	2.49896	2.04023			-108	116
Irgm2	2.24142	111.841	1.09172	0.966296	0.941981	2.36063	2.35353	2.01009	-81	-3614	-205	-180
Inhba	2.231	16.0794	1.31185	0.866881	0.821272	2.80018	2.12855	1.76427			-3908	602
Col8a1	2.22928	17.6275	1.16556	0.904215	0.930229	2.85676	2.02319	1.80788
P3h1	2.2291	24.2905	1.27549	0.965869	0.758639	2.59722	2.26286	1.82722
Ifi35	2.22762	107.648	0.979247	1.04237	0.978378	2.21218	2.26514	2.20553	22		-26	18
Stat1	2.22274	78.3429	1.17298	1.01841	0.808613	2.18141	2.05177	2.43503	18	-265	-91	-50
Sf3a1	2.22033	106.991	1.01524	0.975689	1.00907	2.49993	2.14785	2.01321
Wnt10a	2.2185	47.5286	0.815076	1.20235	0.982569	2.31448	1.99324	2.34778		33630	-12029	-11983
Psmb9	2.21454	86.5298	0.887816	1.18038	0.931803	2.22634	2.15588	2.26139	322	345		-105
Znfx1	2.21116	102.656	1.0113	1.01195	0.976744	2.09821	2.44977	2.08552	330	-15421	2341	118
Mov10	2.21048	52.2178	1.11983	1.0843	0.795875	1.91239	2.27645	2.44261			23932	331
Helz2	2.19752	97.0503	1.00084	0.975058	1.0241	2.30355	2.32188	1.96713
Sostdc1	2.19111	76.5798	1.15881	0.834656	1.00654	1.9632	2.39952	2.21062
Klk8	2.17555	14.9311	0.915387	0.989366	1.09525	2.76639	2.13134	1.62893		2545
Areg	2.16972	69.9903	0.773995	1.13322	1.09278	2.2016	2.08162	2.22593	23425
Pde2a	2.1673	15.6399	0.749066	1.44978	0.801152	2.57208	2.08914	1.84068		-14718	-53195	-53160
Hmg20a	2.16274	54.0676	1.25998	0.902264	0.837753	2.27098	2.18577	2.03145		-1041	214	275
Faim2	2.15238	39.8329	0.945383	1.14614	0.908479	2.54403	2.09927	1.81384			29962	29954
Plac8	2.14804	20.6263	1.23697	0.862246	0.90078	2.62073	2.09717	1.72621			1987	2011
H2-T10	2.12533	25.9572	1.02321	1.13736	0.839425	2.06284	2.50807	1.80506
Vcam1	2.1186	39.4383	1.10967	1.02017	0.870159	2.50948	1.95631	1.89003		-92960	-32648	-32579
H2-K2	2.11835	79.9627	1.04812	0.967536	0.984348	1.81459	2.34214	2.19831
Fbxw17	2.11079	97.3229	1.07093	1.03399	0.895078	1.97822	2.1092	2.24495	-75759	-75707	999	1024
Hdgf	2.10891	90.0403	0.896642	0.960577	1.14278	2.19547	2.14771	1.98355				4347
Serpinb2	2.10407	14.6378	0.711717	1.22086	1.06742	2.28009	2.44791	1.58421			2260	2297
Casp4	2.10013	24.7641	0.907802	1.05291	1.03929	2.02516	1.70037	2.57485			-109	-52
Serpinh1	2.09305	58.0542	1.16679	0.766031	1.06718	2.08458	2.12675	2.06782		-2464	48186
Rps3a1	2.09003	21.0302	0.822594	1.05793	1.11947	2.56672	1.66626	2.03711
Sys1	2.08993	49.6802	0.835377	0.978363	1.18626	2.11795	2.26811	1.88371			1654	1638
4933412E12Rik	2.07671	62.6282	0.907257	1.0144	1.07835	2.40295	1.92694	1.90025
Parp10	2.07643	28.2828	1.01353	1.01261	0.973858	2.07803	1.68454	2.46671	-4	-24	10	55
H2-T22	2.07586	93.9329	1.02451	0.996874	0.978612	1.92976	2.07928	2.21854			-139	-152
Tmem106a	2.05894	23.2354	0.880139	1.29553	0.824328	1.9291	2.25319	1.99454	-771	-848	-5	105
Defb14	2.0396	18.986	0.916227	1.09447	0.989301	2.21596	1.81455	2.0883
Cox18	2.02028	81.0995	0.888098	1.07275	1.03915	1.99035	2.02936	2.04113			-190	-161
Ash1l	2.0179	25.015	0.824697	0.895472	1.27983	1.75826	2.17285	2.12258
Parp14	2.01682	89.0233	0.950924	1.03983	1.00924	1.91929	2.00674	2.12442	2231	2222	74	299
Lgr6	2.01238	14.7759	1.40582	0.972549	0.621635	1.95233	2.07617	2.00864
Hap1	2.00286	63.7843	1.12847	1.05989	0.811639	1.89247	1.95772	2.1584		-30390
Adar	2.00222	52.274	1.17833	0.976701	0.844965	1.90258	2.07954	2.02454	-2		-130	108
Trim30d	1.9946	13.6396	0.993032	1.06566	0.941308	1.51394	2.32214	2.14771			-60	-128
Plxnd1	1.98419	29.7504	1.13638	0.983163	0.880457	2.31873	1.79288	1.84098		-62302	3222	3238
Actb	1.98231	21.4085	1.13444	1.04275	0.82281	1.84701	1.669	2.43092		-17728	34	43
Vegfa	1.98067	52.3156	1.21422	0.953972	0.83181	2.11199	1.91758	1.91245	44636	-410	-41685	-41665
Dcp2	1.97157	23.4659	1.02309	1.21027	0.766631	1.98396	1.73558	2.19516			623	253
Gm8909	1.97151	64.1695	0.998688	1.01647	0.984839	1.67928	2.16205	2.07321	7109	727
Tnfaip2	1.97075	45.4574	0.825056	1.22549	0.949451	1.94208	1.97595	1.99422	-4766		-5075	-715
Hsd11b1	1.97075	38.4124	1.18957	0.826824	0.983601	2.21094	1.90129	1.8			37005
Pi4k2b	1.96289	79.3872	0.963446	1.06518	0.971375	1.97528	2.05278	1.8606
Sec11a	1.95372	81.8885	1.04102	0.995853	0.96313	2.00616	1.8642	1.9908	-23418	-23644	-18256	-18218
Nlgn2	1.9489	42.1301	0.882141	1.20429	0.913572	1.86825	1.95876	2.01968
Il18r1	1.94738	21.0302	0.897396	1.13482	0.967784	2.31784	1.99427	1.53002			9927	9896
Mmp9	1.93292	53.1778	1.1245	1.06285	0.812645	2.07269	1.68296	2.04311			4666	-5179
Paox	1.92997	52.4325	0.979815	1.10688	0.913307	1.8233	1.81523	2.15138			2425	2405
Prss22	1.92842	48.7588	0.873532	1.19684	0.929624	2.08654	1.88351	1.81522	-16482		-454	-448
Gsdmd	1.92402	19.2212	1.06178	0.97125	0.966973	1.94312	1.58612	2.24281			-5059	-41
Hist1h1c	1.90987	76.2242	1.10759	0.912778	0.979634	1.85361	2.09774	1.77825
Tap2	1.90294	49.4529	1.17079	0.913966	0.915245	1.90937	2.14581	1.65365	995	1064	968	962
Ttpal	1.90167	40.7766	0.873	1.04257	1.08443	1.90985	1.94236	1.85282	-2867	-2975	-14669	-14679
Acsbg1	1.89838	26.5261	1.02624	1.07473	0.899028	2.26068	1.73438	1.70008		4155
Rtp4	1.88682	29.9447	1.23708	0.861432	0.901484	1.95059	1.70578	2.00408			-91	17
4933439C20Rik	1.88646	13.3677	1.0061	0.780894	1.213	1.82927	1.52503	2.30509
Fam46a	1.88228	26.7943	1.24788	0.873313	0.878808	2.18289	1.82925	1.63469	-30494	-30526	-603	-844
Adamtsl4	1.87943	38.889	0.9165	1.15018	0.933322	1.78526	2.01674	1.83628	23442	23369	12135	-6744
Ngf	1.87844	13.3468	1.01938	1.11684	0.863775	1.77166	1.78784	2.07582	20980	10288
Hebp1	1.87788	44.3528	1.17692	1.01746	0.805622	1.65643	2.07174	1.90547			6731	-15786
Ldhd	1.87642	26.0084	1.24469	0.869025	0.88629	1.73378	2.20249	1.693			6193	-6108
Dok2	1.87104	12.9659	1.08354	1.12593	0.79054	2.11798	2.08105	1.4141	-1156	-1140	-26	-25
H2-K1	1.8633	69.0026	0.939331	0.945231	1.11544	1.7681	1.79243	2.02937			21413	-43
Tnfrsf11b	1.8584	52.9988	1.03107	1.00737	0.961557	2.03488	1.95801	1.58232
Gm15574	1.85792	25.4457	0.86735	1.0862	1.04645	2.10846	1.79893	1.66638
Igfbp4	1.8561	17.7483	0.693046	1.2014	1.10556	1.77312	1.61398	2.18119			1844	1856
Tbc1d9b	1.85419	42.5146	1.02567	0.97679	0.997545	1.78891	2.07562	1.69803			3005	2897
Fst	1.85133	29.2926	1.17372	1.04893	0.777347	1.81958	1.88786	1.84655		-974
Padi4	1.83645	14.3664	0.871333	1.24863	0.88004	1.71866	1.64012	2.15055			2929	3672
Tmem200a	1.82774	16.0308	1.13903	1.00765	0.853319	1.91961	2.02644	1.53717	-57576	-68943		76079
Ccm2	1.81719	21.4863	0.96068	1.06851	0.970811	2.09723	1.87993	1.47439		-17883	14160	-459
Megf10	1.81114	28.4271	1.01816	0.938815	1.04302	2.12579	1.64804	1.65959			57592	34651
Sh2d5	1.80997	13.1675	0.655786	1.15294	1.19127	1.93133	1.7407	1.75789		1351
AU022252	1.80643	12.9659	1.27404	0.958148	0.767812	1.68219	1.88205	1.85505
Slc4a11	1.80567	26.0084	1.13336	1.0121	0.854544	1.80085	1.65074	1.96542			-30692	8318
Cdk13	1.80204	20.3496	0.936533	1.0561	1.00737	2.12336	1.81672	1.46603		-49731	49962	49934
Slfn2	1.79687	31.6688	0.818862	1.02178	1.15936	1.81877	1.62356	1.94828	13147		129	81
LOC381140	1.79479	43.2959	1.08776	0.97329	0.93895	2.06903	1.73343	1.5819
Cdh15	1.78701	22.527	1.11363	1.04653	0.839839	1.64884	2.12636	1.58584			64315	58737
Prkg2	1.7831	29.9785	1.23699	0.901456	0.861553	1.72297	1.93861	1.68772	-50472			-57461
Mir7014	1.77535	61.2664	1.02968	1.03356	0.936761	1.77712	1.90757	1.64137			31908	-1120
Tdrd7	1.77488	57.95	1.04359	1.07298	0.883423	1.93974	1.80087	1.58403			6951	7070
Timd2	1.7701	26.6259	0.857776	0.92642	1.2158	1.54952	1.76437	1.99641
Ccdc68	1.76262	48.5555	1.06502	1.07814	0.856836	1.92127	1.75647	1.6101
Lamc2	1.76088	28.0438	1.0934	1.04508	0.861519	2.05427	1.52858	1.69978	68195	68134
Dusp4	1.75983	45.5942	0.833276	1.08564	1.08108	1.884	1.57813	1.81737		5418	4091	4077
Psmb10	1.75646	56.5975	0.996855	1.06936	0.933784	1.56755	1.73709	1.96473	329	245		265
Uba7	1.75207	56.7195	1.02148	1.05462	0.923903	1.65365	1.88891	1.71367			-34	10
Fxyd5	1.7501	44.332	0.935624	1.02239	1.04199	1.6359	1.66384	1.95057		35016	9899	9935
Dnajc5	1.74792	56.7062	0.997506	0.974679	1.02782	1.71676	1.7852	1.7418		12924	16100	16080
Cdh3	1.73988	15.9623	0.982214	1.02494	0.992851	1.985	1.82588	1.40875	52875	52860	52883	52823
Tapbp	1.734	54.0841	0.946215	0.979329	1.07446	1.58067	1.66223	1.9591	316	311	257	881
F730003H07Rik	1.73101	20.4701	1.1768	0.915178	0.908019	1.49101	1.96739	1.73463
Sh3bgrl3	1.72949	26.9052	1.03318	0.96005	1.00677	1.50981	1.63693	2.04173		6208	11637	11611
Csk	1.72777	48.5971	1.02492	1.03536	0.93972	1.73583	1.67854	1.76895	-14238	-14260	-1201	-54
Atp10a	1.72675	18.9035	0.880393	1.2182	0.901406	1.85752	1.5177	1.80505		-72766	-152	-140
Pstpip1	1.72142	35.5128	0.886499	0.971278	1.14222	1.7008	1.7571	1.70637	8130	-126	4968	4958
Entpd4	1.7185	52.2178	1.05251	0.964586	0.9829	1.76464	1.89241	1.49845
Plau	1.71817	20.2996	1.15148	1.11671	0.731818	1.81813	1.85293	1.48344		-32920	-2379	-2365
Chac1	1.7101	26.7943	1.14857	0.924207	0.927219	1.74649	1.94216	1.44164			5832
Pkm	1.70878	53.4948	0.947102	1.05201	1.00089	1.62105	1.63706	1.86822
Mgat4b	1.70581	14.7628	1.02721	1.10785	0.86494	1.73985	1.36498	2.01259
Scnm1	1.70403	45.6837	0.994041	1.07144	0.934517	1.64204	1.71489	1.75517			-1862	-1840
Lpgat1	1.70054	47.8576	1.01256	1.00811	0.979328	1.52988	1.67362	1.89812		-15858	-94887	38888
Hist1h2bh	1.70012	48.557	0.958529	1.02029	1.02118	1.47439	1.79672	1.82927
Timp1	1.69706	52.1244	1.09633	0.983341	0.920333	1.85264	1.60477	1.63377		-6781
Stxbp1	1.68384	16.8606	1.10913	1.06782	0.823051	1.8191	1.8714	1.36101	1239	1253	-16317	1273
Ddx26	1.68007	19.9906	0.906617	0.983665	1.10972	1.97341	1.41006	1.65676
Drg1	1.67768	21.4085	0.764937	1.13664	1.09842	1.83778	1.75071	1.44453			18873	18898
Tor1aip2	1.67082	31.4271	0.92925	1.07114	0.999606	1.82134	1.67129	1.51982	1220	1994	600	575
Moxd1	1.66654	13.7405	1.13046	0.931554	0.93799	1.97741	1.67937	1.34283		-63746	-50138	-50115
Tpm1	1.66567	47.7112	1.00793	1.00146	0.990613	1.73154	1.57844	1.68703	1658		29114	5308
Acta2	1.6656	15.0009	1.29983	0.903981	0.796192	1.84516	1.66528	1.48637			6552	6590
Dcbld2	1.66332	14.0164	1.00117	1.15508	0.843746	1.97538	1.46918	1.5454			69258	69262
Osgepl1	1.66242	20.6661	0.871076	1.22203	0.90689	1.88751	1.5951	1.50465
Pcyt1b	1.65596	32.1977	0.989947	1.07271	0.937347	1.80122	1.57154	1.59511			14316	14300
Phactr1	1.65279	24.1923	1.12391	0.947209	0.928878	1.77142	1.68936	1.49759
Plekhs1	1.65198	39.2945	0.99975	0.997563	1.00269	1.86537	1.62013	1.47042
9030013K10Rik	1.65062	13.802	0.902586	1.03561	1.0618	1.92055	1.54427	1.48705
Rusc2	1.64989	16.8606	1.04791	1.08357	0.86852	1.89587	1.70885	1.34496			-20	29
AL589651.2	1.64972	38.5703	0.899213	1.06739	1.0334	1.64695	1.45827	1.84393		7002
Olfml3	1.64634	26.4267	1.1123	1.04469	0.843008	1.87501	1.62978	1.43424			-467	-450
Nt5e	1.64286	22.9826	0.910473	0.913818	1.17571	1.90499	1.51438	1.5092	70870	4954	-51275	-29237
Tmc7	1.64211	19.33	1.21163	0.924024	0.86435	1.44193	1.76766	1.71675		4623
Ddx24	1.64119	42.9526	0.939374	1.10349	0.957139	1.47929	1.65047	1.7938				-146
Haus6	1.64016	14.7061	1.13531	1.07116	0.793536	1.74233	1.52213	1.65603			-8601	-82
Pdgfb	1.63973	29.2873	1.02163	1.14993	0.82844	1.65594	1.70623	1.55701		-228	-11073	-11032
Krt17	1.63745	14.4219	1.05476	1.03498	0.910258	1.89378	1.71484	1.30374
Lsp1	1.62578	19.0465	1.18948	1.00641	0.804108	1.70281	1.54501	1.62951			-2876	-2875
Tln2	1.62159	21.7238	1.10041	0.979918	0.919668	1.60438	1.48973	1.77066		-74806
Pdpn	1.62146	37.6001	1.09621	0.999884	0.903909	1.85044	1.49794	1.51601		71332	-5636	-5627
Nav1	1.61749	29.17	1.08499	1.01009	0.904916	1.50731	1.77584	1.56932		-47018	-8848	-8813
Mlkl	1.61748	40.8075	1.04316	1.03331	0.923525	1.72	1.56102	1.57141	-273	-253	-145	137
H2-M3	1.61269	28.4782	1.07819	1.05759	0.864219	1.74573	1.46331	1.62903		566	75	752
Aida	1.61123	39.4974	0.994245	1.08306	0.922699	1.6051	1.54046	1.68813
Mitd1	1.60808	20.0773	1.03385	0.924659	1.04149	1.89682	1.42274	1.50469			154	295
Gpc1	1.60605	27.4163	1.03375	1.13582	0.830434	1.68325	1.56065	1.57426		1572	-31815	-31800
Cmtr1	1.60463	40.1977	1.02099	1.04396	0.935047	1.71699	1.67398	1.42292	151	278	34	1
Nkd2	1.60437	19.2159	1.10441	1.03521	0.860376	1.65518	1.81821	1.33972		60549	43845	40397
Daxx	1.60198	36.7789	1.00145	1.04986	0.948689	1.40403	1.72431	1.67759			698	529
Ttc7b	1.59403	23.6453	1.05512	0.926871	1.01801	1.72205	1.55226	1.50777	-33017	-16009	-7622	-5296
Tomm34	1.58845	28.2799	1.07931	0.937561	0.98313	1.46485	1.4786	1.82189			30023	-2985
Adat2	1.5869	23.3206	0.938529	0.997875	1.0636	1.82578	1.56232	1.37261		1726	229	254
mmu-mir-6924	1.58684	14.7759	1.0266	1.14274	0.83066	1.82515	1.53199	1.40338
Ddx58	1.58518	32.5534	1.03083	0.993719	0.975454	1.70942	1.6815	1.36463		914	-15	430
Stx1a	1.58383	16.1715	1.15453	1.0615	0.78397	1.49739	1.5732	1.6809
AC034285.4	1.57903	36.2862	0.984131	1.02563	0.990241	1.56003	1.56999	1.60708
Ubl7	1.57668	26.7825	0.890664	0.979258	1.13008	1.48447	1.61282	1.63274		10066	6794	6863
Adap1	1.56992	16.5535	0.977853	1.04927	0.972872	1.8324	1.35594	1.52141	24940		655	688
Cyp51	1.56547	34.6237	0.928072	1.10218	0.969753	1.67004	1.46868	1.55768	51430			-82274
Akt3	1.56217	18.8798	0.947025	1.17673	0.876244	1.59273	1.74495	1.34883	-89995	-34224		-9791
Aig1	1.56198	28.8968	0.929454	1.10151	0.969036	1.67031	1.66857	1.34706		-54397	31146	-797
Rnf31	1.55783	20.9015	1.11071	0.987888	0.901398	1.3876	1.58441	1.70146			638	765
Smox	1.55513	21.0435	0.996183	1.0499	0.953915	1.32751	1.57581	1.76206		-68908	-12793	10245
Axl	1.55383	26.5597	1.03227	1.11567	0.85206	1.67589	1.43741	1.54818				1564
Sbk1	1.55261	32.144	0.992497	1.00901	0.998491	1.5802	1.52493	1.55269		2183	12313	12315
H2-D1	1.5518	34.6531	1.07225	0.996995	0.930752	1.49818	1.55235	1.60486	717	12291	-237	-240
Hk2	1.55159	28.1767	0.912969	1.14058	0.946455	1.64679	1.619	1.38897	-32201	1558	10414	-2556
Nbl1	1.54264	14.9235	0.964545	0.979476	1.05598	1.74711	1.59438	1.28643		664
Foxq1	1.53854	30.9916	0.883768	1.05502	1.06121	1.39118	1.64056	1.58388	-607	-615	-51196	-51239
Sdc1	1.53786	25.0743	0.966212	1.04125	0.992538	1.7622	1.45779	1.39358	-41106	-15921	30752	30698
Aebp1	1.53486	19.9906	1.17638	0.948622	0.874998	1.50935	1.41147	1.68377
Chst2	1.53392	28.7165	1.05911	1.04297	0.897921	1.46449	1.6065	1.53079
Dtx3l	1.53228	30.9916	1.02272	0.984069	0.993207	1.43056	1.65173	1.51455	-16701	-16888	-272	122
Dynap	1.5284	21.9678	0.942402	1.09962	0.957977	1.41662	1.53714	1.63143
Dyrk3	1.52838	30.3924	0.96688	1.06967	0.96345	1.55842	1.47018	1.55655		-9817	27417	27400
Hspb8	1.52618	30.2752	0.890229	1.07543	1.03434	1.51932	1.6342	1.42501		12626
Slco2a1	1.52564	22.2296	1.07133	1.08816	0.840512	1.41827	1.4536	1.70505	-19735	21585		-94690
Tmem184b	1.52417	19.0427	1.02992	1.05156	0.918526	1.71466	1.57091	1.28693		-8791	-236	-207
H2-T23	1.52053	15.3303	1.07911	0.942688	0.978201	1.40595	1.36442	1.79122	52			145
Trim34b	1.51696	23.3308	1.05083	0.939835	1.00934	1.51197	1.49272	1.54618	1130	106	14	160
Snx27	1.50429	14.7046	1.05398	0.980003	0.966018	1.59325	1.29322	1.62639		3276	-423	-427
Adssl1	1.50279	23.2793	0.968332	1.03904	0.992623	1.68653	1.35755	1.46427			-2636	-2726
Atg9b	1.50232	14.3422	1.03803	1.14766	0.814306	1.4122	1.44599	1.64877
Tarsl2	-1.50104	-18.0919	0.960002	1.05445	0.98555	0.681759	0.559447	0.757408
Pi4k2b	-1.50688	-28.1937	1.09107	0.924506	0.984425	0.67155	0.683541	0.63578
Hmgn5	-1.51259	-19.517	0.909149	0.992386	1.09846	0.739577	0.711011	0.532768		-1703
Ccbl1	-1.5214	-25.2488	1.10912	0.99147	0.899407	0.552531	0.686707	0.732631
Per2	-1.52196	-15.0824	0.914919	1.11122	0.973862	0.511882	0.692586	0.766678			-110	-160
Pxmp4	-1.52608	-29.4956	0.905974	0.98282	1.11121	0.590714	0.681452	0.693656			6085
Gm23410	-1.52766	-14.9235	1.06976	0.830353	1.09989	0.67683	0.718545	0.568413		-6606	32126	-101
Inpp5k	-1.52785	-15.0824	1.14737	0.849654	1.00298	0.62687	0.648882	0.687786				5747
Fas	-1.52942	-22.0455	1.1097	0.928495	0.9618	0.687429	0.722758	0.551336	-3323		-20263	-20243
Klf9	-1.53034	-15.9623	0.877936	0.971956	1.15011	0.706357	0.660026	0.593962	-219	-7784		64041
Cbr2	-1.53306	-35.3682	0.948826	1.00395	1.04722	0.612887	0.725973	0.618008			-1633	-1670
Tmem126b	-1.5443	-28.1326	0.939578	0.950372	1.11005	0.702849	0.658647	0.581131			-6894	-6873
Acss2	-1.54736	-29.4932	0.980968	1.08125	0.937785	0.65887	0.662747	0.617163		51424		23170
Cracr2b	-1.55022	-26.0749	1.04873	0.996537	0.954738	0.528601	0.667143	0.739465
Prkd3	-1.55532	-39.5047	1.06846	0.984812	0.94673	0.712984	0.628766	0.587116	4771	4764	-10872	-9748
C230080E09Rik	-1.56041	-14.8504	1.05288	0.891247	1.05587	0.637554	0.636295	0.648724
Faah	-1.5672	-39.0655	0.924577	1.09296	0.982468	0.618673	0.582268	0.713301	53215			-23169
Alad	-1.56922	-43.6411	0.908768	1.07489	1.01634	0.604178	0.645344	0.662261
Mcf2l	-1.57511	-13.2581	1.03761	0.999754	0.962639	0.505451	0.751702	0.647474	15813	-72592
Zhx1	-1.58044	-23.6137	1.12044	0.875115	1.00445	0.615529	0.565968	0.716705			26249	29686
Ppdpf	-1.58471	-42.1301	1.02802	1.01435	0.957637	0.61252	0.638583	0.641983			5919	6010
Fkbp5	-1.58653	-18.3427	1.16244	0.956897	0.880664	0.5335	0.65426	0.703157	-36982		51028	18135
Zkscan14	-1.59559	-40.9692	0.950521	1.00738	1.0421	0.635685	0.635745	0.608758			-2606	-4
Mob3b	-1.6043	-19.9906	0.887029	0.973567	1.1394	0.576036	0.731017	0.56292	1217	1017		-7978
2610035D17Rik	-1.60501	-17.5911	1.12593	0.904504	0.969564	0.536677	0.772851	0.559623
Tfcp2l1	-1.60778	-25.9726	1.07452	0.899379	1.0261	0.495914	0.729985	0.640027		-2317		-60129
Serinc4	-1.6155	-42.0645	0.952162	0.998245	1.04959	0.619362	0.608792	0.628858		-3116		-4751
Fbxo31	-1.61575	-15.3153	1.1876	0.856872	0.955526	0.626154	0.570951	0.659615	3419	3475
Ncapg2	-1.61646	-29.3338	0.896791	1.11447	0.98874	0.705388	0.552424	0.5981	-87714		28553	28453
Arhgap42	-1.61983	-36.3529	1.08861	0.880144	1.03125	0.635392	0.641302	0.575349	611	333
Add3	-1.62019	-23.2793	0.976548	0.929161	1.09429	0.68853	0.619233	0.54387		-75660	79066	79086
Map2	-1.62153	-25.8425	1.12528	0.852345	1.02237	0.594129	0.607536	0.648445
Ceacam2	-1.62366	-33.7527	1.0392	0.909037	1.05177	0.574769	0.680925	0.591981		14143	40810	40795
Hebp2	-1.63176	-35.5115	1.06032	1.03681	0.902876	0.693971	0.592484	0.552053		40105	-15619	-15576
LOC386405	-1.6398	-26.7464	0.897071	1.15853	0.944401	0.666503	0.629536	0.533457
Tspan33	-1.64315	-18.3093	0.956827	1.06376	0.979417	0.584641	0.757575	0.483542		-57704	-70254	-8049
C130035G06Rik	-1.64398	-22.7339	1.08563	1.01268	0.901693	0.570313	0.647984	0.606539
Med23	-1.64623	-39.0135	0.884407	1.01049	1.1051	0.661469	0.619523	0.541352		-6606	32126	-101
Fam126b	-1.65727	-17.3718	0.883707	1.06688	1.04941	0.528281	0.743116	0.538812
Net1	-1.65812	-45.376	1.00122	0.893833	1.10495	0.521212	0.61897	0.669099	-155	-189		31396
Fbxo3	-1.67269	-14.9173	1.12471	0.855084	1.02021	0.633903	0.559808	0.599805
Smim10l1	-1.68093	-31.2408	1.06402	1.02492	0.911062	0.531872	0.531152	0.721706
Grhl1	-1.70754	-34.3032	1.11334	0.913661	0.972997	0.502136	0.542085	0.712695		2879
Pik3ip1	-1.73453	-24.1233	1.13316	1.00978	0.857063	0.519483	0.673288	0.536808	806	783		52360
Sptb	-1.75412	-18.8798	1.13597	0.817655	1.04638	0.568746	0.586895	0.554614
Rbm12	-1.75516	-13.3393	0.894621	1.06129	1.04409	0.608049	0.708064	0.393132		-22283
Ahcy	-1.75614	-13.7239	0.809677	1.00549	1.18483	0.651854	0.611089	0.445348			27461	-19131
Lipt2	-1.76707	-15.4224	1.18606	0.895719	0.91822	0.517248	0.60559	0.57489			-1431	-1448
Slc46a3	-1.7671	-15.4368	1.1967	0.954633	0.84867	0.462303	0.572605	0.66279			-1171	-1206
1190002F15Rik	-1.77291	-19.6218	0.81544	1.0414	1.14316	0.674328	0.507737	0.51007
Btbd6	-1.77622	-39.8571	1.06344	0.910581	1.02598	0.43364	0.615691	0.639649				14361
Nes	-1.79247	-45.5419	1.03528	1.04998	0.914741	0.616026	0.454581	0.603066	-733	-556	11827	5231
Lrg1	-1.79349	-26.9536	1.13607	0.853689	1.01024	0.433512	0.605246	0.63396			-11864	-11929
Raet1b	-1.79439	-21.5327	1.17004	0.93742	0.892537	0.608872	0.621754	0.441249
Pak1	-1.79521	-60.963	1.02558	1.03088	0.943537	0.572872	0.596359	0.501887	-47334	-11936	-33473	-42577
Map3k8	-1.81766	-32.7725	0.943899	1.08387	0.972236	0.523298	0.447303	0.679868			-282	2
Slc22a18	-1.81865	-46.3113	0.980673	1.00492	1.01441	0.444104	0.558951	0.646517
Aamdc	-1.82153	-75.1448	0.974445	0.921946	1.10361	0.55891	0.506063	0.581998
Sun2	-1.82363	-13.9746	0.909913	1.05444	1.03565	0.339733	0.565397	0.739938		-9541
Bcl2	-1.83992	-17.1842	1.04223	0.974647	0.983123	0.563518	0.520349	0.546643			18388	18380
Sorbs2	-1.85844	-34.228	0.94334	0.996725	1.05994	0.510255	0.678574	0.425431		-50740
Ttc22	-1.87353	-47.7436	1.08105	0.867255	1.05169	0.524361	0.555822	0.521068	-25
Csn1s1	-1.87789	-29.4695	1.01198	0.846337	1.14169	0.417778	0.626975	0.552784
Erdr1	-1.88184	-14.4219	1.22705	0.987585	0.785363	0.474068	0.614441	0.505673
Ctsc	-1.89766	-67.7504	1.05013	0.886061	1.06381	0.556063	0.592808	0.432025			-377	-6419
Serinc3	-1.9069	-96.9784	1.06932	0.961206	0.969473	0.531865	0.534398	0.50697			-385	-381
Acot6	-1.91065	-30.2183	1.17573	0.892843	0.931422	0.416709	0.55985	0.593584
Hdhd3	-1.92909	-64.5794	1.09499	0.885355	1.01966	0.491404	0.523422	0.54031
Hacd4	-1.93453	-51.0117	0.892572	0.969775	1.13765	0.52253	0.552308	0.475925			-22	-31
Qpct	-1.94062	-25.7071	1.13568	0.849088	1.01524	0.481054	0.425551	0.639292			-20218	12482
Rapgefl1	-1.95994	-25.0053	1.17005	0.994061	0.835889	0.435772	0.559968	0.534916
Mnd1	-1.96259	-66.7827	0.984525	0.990436	1.02504	0.550043	0.497097	0.481455	-136	-242	-13306	26362
Alpl	-1.96423	-20.3919	1.04855	1.06109	0.890363	0.368432	0.462865	0.696018	32120	-278	-22174	-22158
Kitl	-2.00903	-48.9743	0.931752	0.955984	1.11226	0.389104	0.490818	0.613339	-34561	35806	17087	17089
Cap1	-2.01086	-111.841	0.909696	1.07113	1.01918	0.485418	0.522209	0.484276		-612	-127	-178
Irs2	-2.03024	-43.9906	0.856936	1.13354	1.00952	0.496757	0.584851	0.396048	-48408	36375	-556	-8081
Cyr61	-2.03845	-26.0084	0.848001	0.955237	1.19676	0.476332	0.393712	0.60166	31490	-1577		31550
Sdc4	-2.0491	-14.329	0.87385	0.866216	1.25993	0.544782	0.5696	0.349678		9593	1862	-19
RP24-487F9.4	-2.06251	-27.0557	1.1073	0.800291	1.09241	0.41553	0.441322	0.597683
Gdpd2	-2.06344	-14.0146	1.01474	1.01816	0.967108	0.256076	0.500232	0.697573			11039	11082
Tnfrsf21	-2.07335	-50.976	1.0691	0.97511	0.95579	0.361015	0.509559	0.57636		60785	16192	16160
Zfp750	-2.07964	-106.519	1.02436	0.915933	1.05971	0.410208	0.49332	0.539029			44411	-30958
Pi4kb	-2.08779	-23.3443	0.83296	1.09795	1.06909	0.509919	0.501179	0.425827			12909	12915
LOC386534	-2.11234	-88.9827	0.994102	0.994388	1.01151	0.504192	0.49753	0.418505
Polg2	-2.12084	-22.926	0.9496	1.01878	1.03162	0.34028	0.495357	0.578896			-128	17142
E430003D02Rik	-2.13939	-36.095	0.838228	1.12396	1.03781	0.515578	0.552613	0.334077
Atf7ip	-2.15854	-88.7654	0.918088	0.965504	1.11641	0.548987	0.458163	0.382676	-72429	-48836	46837	-56694
Cdkn1b	-2.20261	-28.484	1.17509	1.00967	0.81524	0.372692	0.426516	0.562814		-3704	8117	2558
Eef2k	-2.20778	-48.1942	1.11885	0.94163	0.939515	0.331333	0.561794	0.465701	22295	20882		-7176
Slu7	-2.22084	-96.7651	1.06085	0.948302	0.990845	0.430712	0.483632	0.436496			17740
Tsc22d3	-2.22619	-55.3933	1.06181	1.01349	0.924707	0.318327	0.494281	0.534986		-6896	-13545	-13553
Lrrc75b	-2.22807	-109.678	0.991678	0.934462	1.07386	0.37097	0.46483	0.510657
Tenm4	-2.27686	-23.4417	0.87998	1.11263	1.00739	0.27537	0.478971	0.563264
Acaa1b	-2.2803	-49.8631	0.903751	1.15452	0.941729	0.444718	0.368795	0.502106
5430405H02Rik	-2.28726	-75.032	1.06964	0.987588	0.94277	0.372583	0.466398	0.472633
Slc5a9	-2.32826	-40.596	1.14888	0.924048	0.927073	0.274199	0.541663	0.472656
Cdk14	-2.35606	-90.2601	1.10929	0.919088	0.971623	0.396139	0.474056	0.403116	59854	7109	-963	-1049
Fv1	-2.39942	-42.6162	0.829749	0.986044	1.18421	0.358545	0.375827	0.515933
LOC382058	-2.40352	-26.9286	1.11545	1.00664	0.877911	0.424947	0.40486	0.418361
Csn2	-2.4275	-89.776	0.963519	0.972809	1.06367	0.286099	0.483521	0.46622
Lyz2	-2.46901	-26.7464	1.05371	0.873237	1.07306	0.391933	0.379065	0.444063			524	13
Foxo3	-2.47374	-88.7151	0.99299	1.03638	0.97063	0.416539	0.484914	0.311286			5826	5876
Jun	-2.50314	-53.1778	1.0399	1.06044	0.899662	0.316579	0.300923	0.580992	-23450	-23555	-33	-115
Cdo1	-2.55625	-20.1074	1.11945	0.821265	1.05929	0.524688	0.417674	0.23123		11675	91761	91838
Sult1a1	-2.56136	-33.3223	1.18356	0.769188	1.04725	0.298989	0.414424	0.457839		-3686
Tgm5	-2.59833	-38.3597	1.00462	0.893097	1.10229	0.243701	0.358482	0.552408		39998
Gprc5a	-2.60709	-66.6772	1.00314	1.13954	0.857314	0.317457	0.338187	0.495063		-299
Ace	-2.627	-75.6727	0.969158	1.01525	1.01559	0.232809	0.437184	0.471995				-14344
Slc5a5	-2.63056	-14.0146	1.3065	0.984692	0.708809	0.416991	0.348414	0.375037		751
Insig2	-2.73618	-43.1298	1.01571	1.0536	0.930693	0.26583	0.247375	0.583212			-76819
Lyplal1	-2.74062	-70.3623	0.982813	0.877656	1.13953	0.456713	0.358877	0.279054		-12308
Hyi	-2.74418	-93.0241	1.16792	0.928033	0.904047	0.352599	0.400596	0.34003
Bbox1	-2.81007	-42.5972	1.1449	0.833816	1.02128	0.20657	0.478602	0.382418
Dcp1b	-2.84026	-67.7504	0.909378	1.00109	1.08954	0.24751	0.287601	0.52113	-35744	-35785
Acss1	-2.96399	-34.1358	1.23781	0.832792	0.929402	0.200345	0.377527	0.434277			-5774	-3871
Kctd14	-2.98205	-36.1744	0.761486	1.08743	1.15109	0.294931	0.321175	0.389912
Gdpd3	-3.12924	-45.141	1.19376	0.982188	0.824056	0.213582	0.385215	0.359902			4490	4510
Col9a1	-3.33532	-22.0477	0.99462	0.747662	1.25772	0.292682	0.391665	0.215117		-65634		-69282
Ide	-3.35208	-37.1892	0.987575	1.0891	0.923325	0.155515	0.5242	0.215253				39538
Gpx3	-3.41692	-36.7789	1.28247	0.876482	0.841051	0.360099	0.284638	0.233247	27052		-17929	-17925
Fam180a	-3.65853	-31.8579	0.923119	0.924104	1.15278	0.213284	0.264751	0.341966			-62863	-62894
Wap	-3.71745	-16.3124	0.776606	0.988523	1.23487	0.214975	0.366673	0.225357
Pkig	-3.82453	-91.3029	1.05136	0.888809	1.05983	0.238958	0.257984	0.287468	12531	12484	4413	4404
LOC233307	-4.124	-52.7031	0.985639	0.956997	1.05736	0.0261628	0.26882	0.432466
Muc15	-4.17225	-130.52	1.16399	0.941763	0.894249	0.189251	0.226954	0.30283		-94687
Hmg20a	-4.24105	-13.1755	1.32402	0.720921	0.955062	0.251586	0.300703	0.155082		-1041	214	275
H2afj	-4.26935	-55.9835	1.01627	1.05653	0.927207	0.3562	0.0245019	0.321981			1018	1026
Atp1b1	-4.28368	-35.8584	1.10148	0.714001	1.18452	0.176098	0.222427	0.301806	46885	5483
Mtus2	-4.55716	-13.5663	1.00363	0.864263	1.13211	0.135808	0.448682	0.0738148			-45401	35428
Lce1f	-4.61686	-27.8966	0.94481	0.829706	1.22548	0.0900814	0.311563	0.248148
Kank4	-5.30087	-18.8798	1.22711	0.868438	0.904448	0.0690953	0.156848	0.340002
Aspg	-5.44925	-28.6733	0.929768	1.10115	0.969083	0.0583873	0.252353	0.239794		23521
LOC232532	-6.65788	-35.8396	0.669873	1.15609	1.17404	0.0267566	0.17467	0.249167
Cdkn1c	-6.98289	-166.419	0.834165	1.15163	1.01421	0.141191	0.146695	0.141736	93213		87574	87617
Pip	-7.53222	-47.4482	1.19007	0.691396	1.11853	0.0874564	0.184267	0.126566
Smoc1	-7.80324	-24.5976	1.3672	0.760154	0.872644	0.288353	0.0529427	0.0431594
Pbp2	-8.52284	-108.945	1.09511	1.09977	0.805119	0.0393436	0.130338	0.182313	-4813	-4830	-13583	-13273
Tmod4	-14.9026	-14.6493	1.45132	0.878956	0.669728	0.0760784	0.0694635	0.055765
